# Supplementary material for: (1E,4E)-1,5-Bis(2,4,5-trimethoxy­phen­yl)penta-1,4-dien-3-one
Source: Acta Crystallogr Sect E Struct Rep Online. 2010 Jan 9;66(Pt 2):o307–8. doi: 10.1107/S1600536809055421 (PMC2979664; doi:10.1107/S1600536809055421)
Supplement: Supplementary file 2 [file e-66-0o307-Isup2.hkl]

# 
# h,k,l, Fc-squared, Fo-squared, sigma(Fo-squared) and status flag 
# 
data_I
_shelx_title ' ac245_0m in P2(1)/n (100K)  New: P21/c' 
_shelx_refln_list_code          4 
_shelx_F_calc_maximum      699.66 
_exptl_crystal_F_000      2640.00 
_reflns_d_resolution_high  0.7107 
 
loop_ 
 _symmetry_equiv_pos_as_xyz 
 'x, y, z' 
 '-x, y+1/2, -z+1/2' 
 '-x, -y, -z' 
 'x, -y-1/2, z-1/2' 
 
_cell_length_a     9.4157 
_cell_length_b    36.8613 
_cell_length_c    19.1226 
_cell_angle_alpha  90.000 
_cell_angle_beta  107.737 
_cell_angle_gamma  90.000 
 
_shelx_F_squared_multiplier     1.000 
 
loop_ 
 _refln_index_h 
 _refln_index_k 
 _refln_index_l 
 _refln_F_squared_calc 
 _refln_F_squared_meas 
 _refln_F_squared_sigma 
 _refln_observed_status 
   1   0   0     5209.77     5828.23    157.01 o 
   2   0   0    23842.56    24958.19    639.63 o 
   3   0   0      422.08      445.03     40.14 o 
   4   0   0     2416.84     2458.81     69.85 o 
   5   0   0      346.45      440.17     33.77 o 
   6   0   0     2890.47     2658.99     84.70 o 
   7   0   0      110.11      162.93     32.33 o 
   8   0   0       13.36       12.77     28.12 o 
   9   0   0       63.56       45.97     29.69 o 
  10   0   0      629.41      709.84     63.20 o 
  11   0   0      397.56      419.38     77.76 o 
  12   0   0       14.22       55.01     42.66 o 
   1   1   0       59.07       96.79     12.41 o 
   2   1   0     9716.46     9685.76    150.74 o 
   3   1   0     1190.96     1179.91     34.20 o 
   4   1   0     8896.62     8774.86    147.89 o 
   5   1   0     1284.26     1402.78     38.97 o 
   6   1   0        2.39        9.92     13.63 o 
   7   1   0      657.72      716.41     35.34 o 
   8   1   0     2706.94     2527.37     66.70 o 
   9   1   0       35.67        5.15     18.80 o 
  10   1   0     1082.80     1033.89     49.82 o 
  11   1   0       78.40      170.85     32.29 o 
  12   1   0     1057.88     1336.34     77.39 o 
   0   2   0      425.07        0.06      0.46 o 
   1   2   0      246.81      240.53     21.61 o 
   2   2   0     1768.43     1714.68     42.75 o 
   3   2   0     2541.30     2746.11     48.62 o 
   4   2   0     8245.07     8558.21    144.61 o 
   5   2   0      115.14      129.07     16.23 o 
   6   2   0       95.47       68.92     17.15 o 
   7   2   0     1128.49     1268.12     44.91 o 
   8   2   0     3712.51     3344.00     85.20 o 
   9   2   0      125.74      117.93     25.54 o 
  10   2   0      104.30      130.20     28.46 o 
  11   2   0       21.36       29.22     25.43 o 
  12   2   0      584.98      804.23     60.15 o 
   1   3   0    70043.24    75109.10   1122.81 o 
   2   3   0     1608.88     1651.59     36.50 o 
   3   3   0     1735.33     1923.27     44.40 o 
   4   3   0      210.93      294.28     19.89 o 
   5   3   0      961.34      969.45     38.37 o 
   6   3   0        2.99       -3.37     13.21 o 
   7   3   0        0.57       -0.21     16.71 o 
   8   3   0      691.22      680.17     38.68 o 
   9   3   0       50.22       30.50     21.68 o 
  10   3   0       92.38       47.93     28.95 o 
  11   3   0     1089.21     1261.90     57.85 o 
  12   3   0        4.24      112.67     82.13 o 
   1   4   0      326.35      332.10     11.74 o 
   2   4   0     2379.93     2304.50     43.05 o 
   3   4   0      257.99      324.28     16.47 o 
   4   4   0     1404.26     1445.65     41.75 o 
   5   4   0        6.83       -6.90     21.61 o 
   6   4   0      298.42      251.97     22.67 o 
   7   4   0      145.58       76.38     19.96 o 
   8   4   0      211.05      215.17     27.02 o 
   9   4   0        8.54       25.73     20.01 o 
  10   4   0      114.16      106.77     29.37 o 
  11   4   0      254.12      284.34     36.66 o 
  12   4   0       25.97      -77.13     71.89 o 
   1   5   0      366.81      389.88      6.73 o 
   2   5   0    15040.86    15126.33    198.07 o 
   3   5   0     4730.29     4902.63     67.04 o 
   4   5   0      127.15      182.62     15.90 o 
   5   5   0      722.65      799.57     34.56 o 
   6   5   0       62.44      124.78     17.76 o 
   7   5   0       29.98       70.80     19.81 o 
   8   5   0     3108.28     2751.18     69.59 o 
   9   5   0     2370.99     2244.52     58.46 o 
  10   5   0       45.55       65.68     25.33 o 
  11   5   0       69.65      137.18     29.58 o 
  12   5   0       56.26       81.75     51.77 o 
   0   6   0    61186.79    61883.46    630.62 o 
   1   6   0     1292.57     1325.54     13.16 o 
   2   6   0   100908.13   101329.73   1029.21 o 
   3   6   0     2301.69     2381.73     38.91 o 
   4   6   0     4895.39     5170.03     74.15 o 
   5   6   0     1420.50     1610.85     53.01 o 
   6   6   0      118.62      134.84     21.44 o 
   7   6   0     6453.39     6121.81    130.24 o 
   8   6   0      147.76      159.10     22.56 o 
   9   6   0      230.12      209.47     28.40 o 
  10   6   0        0.84       18.13     21.76 o 
  11   6   0       46.03      116.28     44.09 o 
  12   6   0      245.16      302.21     57.81 o 
   1   7   0     1055.20      992.23     10.33 o 
   2   7   0    13329.12    12955.67    147.68 o 
   3   7   0      931.76      960.30     23.35 o 
   4   7   0     5980.01     6601.18     90.15 o 
   5   7   0     5227.85     5609.96     82.71 o 
   6   7   0      439.74      584.52     26.62 o 
   7   7   0     1303.66     1271.93     46.03 o 
   8   7   0      131.51      151.07     24.98 o 
   9   7   0      624.98      623.21     45.56 o 
  10   7   0        0.16      -25.61     15.61 o 
  11   7   0      392.87      309.42     54.28 o 
  12   7   0      418.80      407.78     62.45 o 
   0   8   0      106.98       77.91      5.57 o 
   1   8   0     2692.71     2510.50     21.14 o 
   2   8   0     1167.62     1183.96     18.05 o 
   3   8   0     3262.76     3333.14     38.17 o 
   4   8   0       62.53       33.07     11.79 o 
   5   8   0     7985.18     8912.74    119.45 o 
   6   8   0     1024.02      847.32     31.18 o 
   7   8   0     2666.61     2510.08     56.53 o 
   8   8   0     2738.58     2641.60     59.95 o 
   9   8   0      455.41      457.51     35.53 o 
  10   8   0      153.17      141.66     27.57 o 
  11   8   0      374.60      453.15     61.08 o 
  12   8   0      135.67      136.24     48.97 o 
   1   9   0     3163.80     3180.94     25.40 o 
   2   9   0     2108.26     2029.61     21.50 o 
   3   9   0     4391.35     4911.02     57.78 o 
   4   9   0       94.69      134.74     13.27 o 
   5   9   0      510.60      384.17     20.65 o 
   6   9   0     1099.59     1034.43     33.96 o 
   7   9   0      698.18      779.05     34.69 o 
   8   9   0       18.32       39.42     19.32 o 
   9   9   0        6.84       24.05     22.87 o 
  10   9   0       13.87       19.46     33.54 o 
  11   9   0       95.85       74.86    101.15 o 
  12   9   0      120.31      228.47     54.48 o 
   0  10   0     1804.93     1743.02     22.90 o 
   1  10   0    10768.89     9839.63     71.94 o 
   2  10   0      984.45      855.56     11.85 o 
   3  10   0      806.89      806.04     17.46 o 
   4  10   0     2000.46     2125.74     30.98 o 
   5  10   0     5572.53     5875.18     85.42 o 
   6  10   0        6.79       -0.28     13.70 o 
   7  10   0        1.28       28.37     19.37 o 
   8  10   0     1541.16     1380.85     49.23 o 
   9  10   0     2195.97     1906.91     61.01 o 
  10  10   0        0.56       27.76     35.80 o 
  11  10   0      270.17      343.20     55.88 o 
  12  10   0      101.91       70.65     62.84 o 
   1  11   0      989.30      843.91     11.81 o 
   2  11   0      925.95      847.09     12.42 o 
   3  11   0      107.45      138.29      8.87 o 
   4  11   0     1114.65     1153.16     22.23 o 
   5  11   0     1947.06     2139.13     32.54 o 
   6  11   0     4379.87     4159.48     70.65 o 
   7  11   0     2891.72     2729.83     54.06 o 
   8  11   0      132.90      186.77     25.71 o 
   9  11   0       88.74      152.04     29.69 o 
  10  11   0      453.06      447.17     58.91 o 
  11  11   0      226.44      267.72     54.32 o 
  12  11   0       91.64      103.57    118.41 o 
   0  12   0     5218.66     5497.96     61.90 o 
   1  12   0     1325.37     1251.76     14.46 o 
   2  12   0        0.04        5.14      4.28 o 
   3  12   0     7608.76     7883.60     74.96 o 
   4  12   0     3090.02     3178.55     43.78 o 
   5  12   0      133.42      103.77     11.81 o 
   6  12   0      137.07      106.85     12.72 o 
   7  12   0     1131.81     1044.16     37.97 o 
   8  12   0     4232.64     4156.98    103.23 o 
   9  12   0      246.20      285.73     47.98 o 
  10  12   0       97.44       14.99     40.34 o 
  11  12   0       72.40      142.08     48.04 o 
  12  12   0       12.29       86.51     44.52 o 
   1  13   0      256.77      270.58      7.62 o 
   2  13   0     1823.67     1797.73     20.61 o 
   3  13   0       40.75        7.40      6.23 o 
   4  13   0     2120.06     2018.04     35.49 o 
   5  13   0       62.22       66.53      9.55 o 
   6  13   0       45.08       25.03     16.69 o 
   7  13   0       34.59       49.86     13.43 o 
   8  13   0       11.78       35.31     24.34 o 
   9  13   0     1284.57     1149.80     42.12 o 
  10  13   0       26.99       -0.70     18.49 o 
  11  13   0        0.87       80.87     42.64 o 
  12  13   0      397.54      438.87     66.70 o 
   0  14   0     1015.36     1066.48     20.75 o 
   1  14   0     1274.14     1291.41     15.59 o 
   2  14   0     3085.42     3323.55     32.70 o 
   3  14   0       36.61       39.09      6.34 o 
   4  14   0      332.46      372.41     11.34 o 
   5  14   0     1772.34     1816.72     32.57 o 
   6  14   0        8.40        6.76     12.54 o 
   7  14   0     1369.11     1218.42     37.77 o 
   8  14   0      803.74      711.96     34.66 o 
   9  14   0      932.13      947.23     41.00 o 
  10  14   0      115.26       91.60     23.07 o 
  11  14   0      204.66      174.20     36.10 o 
  12  14   0      251.70      382.72     59.37 o 
   1  15   0      271.40      313.94      8.72 o 
   2  15   0     4099.39     3975.55     38.25 o 
   3  15   0     5237.42     5894.18     55.83 o 
   4  15   0      226.07      234.54     10.81 o 
   5  15   0       38.04       40.81      7.89 o 
   6  15   0        6.15       28.57     13.54 o 
   7  15   0        8.65       -5.87     15.71 o 
   8  15   0        2.67       -5.56     15.01 o 
   9  15   0     1030.68     1045.09     44.98 o 
  10  15   0      221.79      181.88     41.28 o 
  11  15   0        8.57       18.35     23.22 o 
  12  15   0      219.25      174.05     85.73 o 
   0  16   0        2.82       -5.85      7.09 o 
   1  16   0       75.84      111.45      6.45 o 
   2  16   0     3980.00     4233.34     40.47 o 
   3  16   0     5519.83     5916.59     56.71 o 
   4  16   0      325.11      381.21     11.78 o 
   5  16   0      122.02      160.20     10.29 o 
   6  16   0       50.33       21.91     14.07 o 
   7  16   0       84.12       39.93     21.70 o 
   8  16   0        4.12       -3.83     15.79 o 
   9  16   0      508.51      516.52     36.61 o 
  10  16   0       29.18       -1.33     22.84 o 
  11  16   0        1.01       65.42     25.71 o 
  12  16   0       10.30       92.67     80.26 o 
   1  17   0     2561.60     2578.40     25.84 o 
   2  17   0      447.45      457.86     16.47 o 
   3  17   0     1341.51     1313.43     21.92 o 
   4  17   0      120.67      117.65     16.10 o 
   5  17   0     1728.38     1655.28     28.48 o 
   6  17   0       44.87       34.36     12.72 o 
   7  17   0       75.81       36.53     19.80 o 
   8  17   0      675.45      628.57     48.15 o 
   9  17   0        7.00       40.86     25.53 o 
  10  17   0      342.66      341.18     34.89 o 
  11  17   0      418.78      399.19     65.99 o 
   0  18   0     2304.73     2337.73     54.78 o 
   1  18   0      779.97      806.92     13.85 o 
   2  18   0     7789.94     8283.62     71.74 o 
   3  18   0       42.60       51.21      6.73 o 
   4  18   0        0.10        1.41      7.36 o 
   5  18   0      471.83      486.70     17.05 o 
   6  18   0      992.41      876.92     30.97 o 
   7  18   0      592.20      507.74     27.18 o 
   8  18   0       58.63       49.80     19.36 o 
   9  18   0     1030.63      982.37     73.65 o 
  10  18   0       41.76       74.88     43.59 o 
  11  18   0        0.23        4.84     24.98 o 
   1  19   0        1.93        4.98      5.63 o 
   2  19   0     1780.50     1863.84     21.59 o 
   3  19   0     2701.23     2711.57     32.12 o 
   4  19   0     1539.02     1464.96     23.27 o 
   5  19   0      220.66      207.18     16.76 o 
   6  19   0        6.51        3.75     15.60 o 
   7  19   0      364.15      375.22     29.56 o 
   8  19   0        6.54      -14.49     13.43 o 
   9  19   0        0.44       -5.33     33.86 o 
  10  19   0      398.04      419.73     38.84 o 
  11  19   0       31.23       -0.60     29.35 o 
   0  20   0     5619.79     5607.00     74.58 o 
   1  20   0      812.52      849.33     14.62 o 
   2  20   0      893.53      990.39     15.59 o 
   3  20   0        1.64       -2.41      7.25 o 
   4  20   0       25.08       22.57     11.19 o 
   5  20   0       68.87       50.34     17.26 o 
   6  20   0      333.95      335.63     22.33 o 
   7  20   0      503.57      502.35     25.42 o 
   8  20   0       49.74       59.97     15.15 o 
   9  20   0      202.38      184.71     20.05 o 
  10  20   0      493.68      543.87     42.93 o 
  11  20   0        4.92       45.09     46.28 o 
   1  21   0        7.05       19.04      6.05 o 
   2  21   0      279.19      365.92     11.06 o 
   3  21   0     2327.68     2279.56     32.56 o 
   4  21   0      165.76      117.68     12.75 o 
   5  21   0     3333.81     3165.34     50.49 o 
   6  21   0      365.48      373.62     25.40 o 
   7  21   0     1047.41      907.49     33.16 o 
   8  21   0        1.68        2.83     13.62 o 
   9  21   0     1316.66     1171.22     37.06 o 
  10  21   0      159.42      212.52     22.93 o 
  11  21   0     1137.30     1247.32    111.49 o 
   0  22   0       25.93       42.69     14.38 o 
   1  22   0     9137.97     9369.73     74.38 o 
   2  22   0     3363.36     3345.46     34.25 o 
   3  22   0      130.43      141.00     12.90 o 
   4  22   0       63.39       66.86     12.59 o 
   5  22   0      113.65       96.51     23.49 o 
   6  22   0       70.74       73.00     16.93 o 
   7  22   0      731.02      680.68     30.74 o 
   8  22   0      107.23       57.42     18.74 o 
   9  22   0      220.57      278.75     27.06 o 
  10  22   0      400.68      453.74     40.54 o 
  11  22   0       77.06      172.36     52.51 o 
   1  23   0      778.29      917.51     17.59 o 
   2  23   0       14.07       28.25      7.01 o 
   3  23   0     2581.15     2734.90     42.02 o 
   4  23   0       34.43       27.90     11.45 o 
   5  23   0      533.50      488.35     27.00 o 
   6  23   0      184.52      167.67     19.23 o 
   7  23   0      630.81      515.77     28.72 o 
   8  23   0      127.12       80.77     17.43 o 
   9  23   0        8.73        8.20     17.35 o 
  10  23   0      149.76      219.52     33.11 o 
  11  23   0      206.05      301.74     60.96 o 
   0  24   0      798.18      758.42     25.01 o 
   1  24   0       98.05      103.72      7.73 o 
   2  24   0      118.41       82.14      9.09 o 
   3  24   0      467.00      449.98     23.85 o 
   4  24   0      199.24      212.74     19.71 o 
   5  24   0      370.20      396.92     25.55 o 
   6  24   0     1006.36      929.97     36.16 o 
   7  24   0      642.92      607.32     31.38 o 
   8  24   0       10.69       -2.15     24.27 o 
   9  24   0      175.00      179.98     22.12 o 
  10  24   0        1.69       12.37     19.69 o 
  11  24   0       25.38      155.05     70.08 o 
   1  25   0        5.40        4.15      7.05 o 
   2  25   0      806.30      812.63     19.19 o 
   3  25   0      274.87      347.70     17.60 o 
   4  25   0     4501.79     4466.63     66.46 o 
   5  25   0      110.33      109.67     19.74 o 
   6  25   0       73.07       69.30     18.08 o 
   7  25   0      729.05      636.33     33.09 o 
   8  25   0      524.38      552.83     32.22 o 
   9  25   0        1.95        3.78     17.08 o 
  10  25   0      110.94      145.90     23.50 o 
  11  25   0        0.58       79.49     37.60 o 
   0  26   0     1595.44     1365.13     47.59 o 
   1  26   0     1302.89     1181.34     19.78 o 
   2  26   0      576.76      534.41     22.87 o 
   3  26   0      279.03      267.68     17.05 o 
   4  26   0        4.15      -23.21     13.80 o 
   5  26   0       35.26       13.65     15.55 o 
   6  26   0     1157.00     1010.22     38.57 o 
   7  26   0        6.56       55.83     18.89 o 
   8  26   0        8.40       -5.34     16.42 o 
   9  26   0      253.02      306.10     39.72 o 
  10  26   0       13.69       17.04     42.77 o 
   1  27   0        6.48        2.77      9.01 o 
   2  27   0      367.56      427.21     19.50 o 
   3  27   0      610.23      604.47     23.01 o 
   4  27   0     1427.65     1343.24     46.95 o 
   5  27   0       72.93      106.70     19.18 o 
   6  27   0      978.58      966.87     38.63 o 
   7  27   0     5155.42     4501.59     89.64 o 
   8  27   0      245.98      289.61     25.91 o 
   9  27   0       19.28       60.86     19.35 o 
  10  27   0       73.17      103.34     27.05 o 
   0  28   0      580.41      548.50     24.40 o 
   1  28   0      114.99      111.09     11.85 o 
   2  28   0      221.45      199.64     14.78 o 
   3  28   0      389.64      455.41     21.65 o 
   4  28   0      110.38      114.67     23.06 o 
   5  28   0       83.63       52.79     17.95 o 
   6  28   0      207.24      193.67     25.09 o 
   7  28   0      619.32      719.05     37.42 o 
   8  28   0        0.32        5.08     17.46 o 
   9  28   0        8.47       14.07     22.03 o 
  10  28   0        0.08        9.07     55.57 o 
   1  29   0       71.09       36.58     13.29 o 
   2  29   0      210.87      226.69     16.00 o 
   3  29   0      222.05      252.89     18.38 o 
   4  29   0       74.76       75.33     19.35 o 
   5  29   0     2199.85     2300.62     87.00 o 
   6  29   0        3.21       32.42     19.84 o 
   7  29   0     5072.77     4771.43     87.77 o 
   8  29   0      239.16      250.53     27.27 o 
   9  29   0      191.94      193.63     28.64 o 
  10  29   0        6.16       66.98     44.39 o 
   0  30   0     1045.96      970.92     31.72 o 
   1  30   0      332.30      333.33     19.19 o 
   2  30   0       22.66       32.21     13.44 o 
   3  30   0      136.69      136.58     19.27 o 
   4  30   0        6.37       -0.14     15.17 o 
   5  30   0     4996.75     4368.88     88.07 o 
   6  30   0     6226.56     5541.48    104.86 o 
   7  30   0     4291.27     4006.03     79.52 o 
   8  30   0      110.09      126.93     22.51 o 
   9  30   0      786.68      828.01     52.38 o 
  10  30   0      227.82      414.62     65.48 o 
   1  31   0     3117.85     2937.22     47.70 o 
   2  31   0     1941.94     1964.83     40.68 o 
   3  31   0      780.59      795.34     29.56 o 
   4  31   0     1884.17     1701.35     50.53 o 
   5  31   0     3810.89     3266.63     74.16 o 
   6  31   0     1471.96     1439.46     49.47 o 
   7  31   0        9.26       54.01     20.93 o 
   8  31   0     2038.19     1957.88     55.79 o 
   9  31   0      184.23      214.84     43.31 o 
  10  31   0       92.96      248.63     90.76 o 
   0  32   0     1015.71     1010.28     53.18 o 
   1  32   0     1401.64     1363.66     33.14 o 
   2  32   0     2277.65     2297.64     46.26 o 
   3  32   0      505.91      542.46     28.19 o 
   4  32   0      198.17      194.94     24.27 o 
   5  32   0      466.65      445.00     31.77 o 
   6  32   0      488.53      491.76     33.50 o 
   7  32   0      533.91      566.65     45.04 o 
   8  32   0     1129.57     1055.48     43.65 o 
   9  32   0        0.01       78.86     37.35 o 
   1  33   0     1801.01     1791.47     40.77 o 
   2  33   0     1990.55     1937.80     47.21 o 
   3  33   0       62.45       94.37     16.68 o 
   4  33   0      715.66      620.35     37.13 o 
   5  33   0      927.22      759.32     65.11 o 
   6  33   0     4239.48     3705.99     84.07 o 
   7  33   0      133.57      154.49     23.93 o 
   8  33   0      199.58      271.72     28.10 o 
   9  33   0       93.60      221.31     45.63 o 
   0  34   0      109.74       84.97     26.62 o 
   1  34   0     1456.88     1383.36     54.86 o 
   2  34   0      146.03      148.67     18.39 o 
   3  34   0      740.57      745.59     31.92 o 
   4  34   0      836.73      834.57     59.58 o 
   5  34   0      143.31      132.61     23.87 o 
   6  34   0       63.01       31.69     21.71 o 
   7  34   0       15.91       32.58     20.60 o 
   8  34   0        6.69        3.19     32.30 o 
   9  34   0      134.44      220.23     48.87 o 
   1  35   0      317.99      345.47     49.49 o 
   2  35   0        5.21       24.89     15.85 o 
   3  35   0      758.55      761.50     46.71 o 
   4  35   0      305.97      252.76     27.10 o 
   5  35   0        1.25      -19.11     19.45 o 
   6  35   0       19.62       18.31     22.25 o 
   7  35   0      124.06      135.73     24.75 o 
   8  35   0        0.23       53.24     28.83 o 
   9  35   0       70.66      155.43     41.91 o 
   0  36   0     7870.53     7501.37    182.55 o 
   1  36   0     2815.87     2558.06    217.99 o 
   2  36   0     1104.76     1009.31     37.59 o 
   3  36   0      182.83      205.48     21.94 o 
   4  36   0      354.74      381.29     26.37 o 
   5  36   0       35.46       30.47     21.20 o 
   6  36   0        0.54       -0.55     22.22 o 
   7  36   0      125.92      130.79     25.16 o 
   8  36   0       10.05       20.35     47.10 o 
   9  36   0       22.57       89.91     57.10 o 
   1  37   0     4486.55     4481.47    294.53 o 
   2  37   0       22.18       26.21     19.59 o 
   3  37   0      458.67      460.01     28.16 o 
   4  37   0       74.88       54.74     18.29 o 
   5  37   0      322.08      300.47     31.04 o 
   6  37   0       80.27       85.47     22.09 o 
   7  37   0        7.70       31.07     21.68 o 
   8  37   0      391.07      381.99     87.29 o 
   0  38   0    14062.43    13763.66    436.27 o 
   1  38   0     2608.66     2630.20    102.18 o 
   2  38   0       51.88       67.09     24.44 o 
   3  38   0      415.70      370.12     37.20 o 
   4  38   0       95.60      131.63     24.88 o 
   5  38   0        2.89       22.40     20.95 o 
   6  38   0      150.91      159.42     25.70 o 
   7  38   0       55.23       49.04     32.37 o 
   8  38   0        1.05       57.31     49.88 o 
   1  39   0        1.10       88.47     32.42 o 
   2  39   0      705.10      759.55     72.29 o 
   3  39   0      276.07      321.60     89.15 o 
   4  39   0      147.36      123.26     22.07 o 
   5  39   0       41.91       43.97     34.32 o 
   6  39   0        4.78       -4.18     20.27 o 
   7  39   0      148.41      168.09     34.45 o 
   8  39   0        7.11      116.49     43.68 o 
   0  40   0     1763.34     1975.83    129.02 o 
   1  40   0      501.19      640.79     59.83 o 
   2  40   0        8.31       88.72     41.25 o 
   3  40   0       32.83       51.24     53.60 o 
   4  40   0       56.31       56.74     19.75 o 
   5  40   0      460.06      376.76     27.32 o 
   6  40   0       14.39       30.36     20.83 o 
   7  40   0      237.82      245.56     46.74 o 
   8  40   0      614.90      928.67    142.20 o 
   1  41   0     6812.74     6608.32    184.10 o 
   2  41   0       19.40       60.37     31.14 o 
   3  41   0       49.66       35.11     29.69 o 
   4  41   0      379.74      362.48     61.82 o 
   5  41   0       52.14       59.22     19.51 o 
   6  41   0      451.33      492.37     42.49 o 
   7  41   0       28.07       75.16     56.59 o 
   0  42   0       41.55       95.33     59.21 o 
   1  42   0       71.70      390.31     52.63 o 
   2  42   0      204.85      167.95     69.56 o 
   3  42   0      121.44      159.89     45.97 o 
   4  42   0      142.97      139.33     46.92 o 
   5  42   0      238.31      235.19     28.33 o 
   6  42   0       28.05       93.73     44.63 o 
   7  42   0       18.96      177.35     74.74 o 
   1  43   0      114.90      219.45     46.85 o 
   2  43   0        7.83       -9.65     26.85 o 
   3  43   0        2.20      -33.49     26.01 o 
   4  43   0       69.45      109.63     46.25 o 
   5  43   0      118.41       57.84     24.07 o 
   6  43   0       28.71       87.60     52.99 o 
   7  43   0        2.75       -0.12     46.91 o 
   0  44   0     4790.86     4699.39    215.60 o 
   1  44   0       17.36       65.44     59.50 o 
   2  44   0       10.35      101.94     62.76 o 
   3  44   0      121.63      110.39     36.94 o 
   4  44   0      228.91      202.96     41.55 o 
   5  44   0       55.63       96.04     36.44 o 
   6  44   0       27.16      131.10     57.18 o 
   1  45   0      131.90      234.32     72.21 o 
   2  45   0        0.00      103.72     63.30 o 
   3  45   0      101.96       76.14     35.87 o 
   4  45   0      446.15      499.15     55.52 o 
   5  45   0       33.04       78.76     71.51 o 
   6  45   0      321.17      416.85     95.27 o 
   0  46   0      147.97      267.06     69.95 o 
   1  46   0       50.05      103.31     58.19 o 
   2  46   0      190.06      283.17     78.44 o 
   3  46   0       86.03       75.87     57.51 o 
   4  46   0        5.06       30.30     35.22 o 
   5  46   0       19.16        8.53     63.33 o 
   1  47   0       64.51      176.30     68.76 o 
   2  47   0       58.37      117.76     65.01 o 
   3  47   0       44.64      118.18     64.00 o 
   4  47   0      179.76      186.83     42.80 o 
   5  47   0       67.03      144.49     73.75 o 
   0  48   0       79.66      191.89     63.32 o 
   1  48   0       88.03      311.05     74.81 o 
   2  48   0        0.45      170.98     68.24 o 
   3  48   0       25.36       24.28     57.04 o 
   4  48   0      301.83      433.73     55.33 o 
   1  49   0      310.53      459.41     89.27 o 
   2  49   0       31.65      132.81     64.59 o 
   3  49   0      179.81      293.48     77.68 o 
   4  49   0        9.99      171.34     74.71 o 
   1  50   0       25.09      290.58     69.66 o 
   2  50   0       47.47      204.52     65.61 o 
   3  50   0      132.42      433.34     85.01 o 
   1  51   0       21.79      307.84     65.93 o 
   2  51   0        6.24      263.31     70.08 o 
 -12   1   1       11.55       90.62     56.98 o 
 -11   1   1      284.71      331.09     36.59 o 
 -10   1   1      138.24      178.53     29.45 o 
  -9   1   1      331.67      331.46     31.15 o 
  -8   1   1     2502.44     2459.58     66.07 o 
  -7   1   1      187.17      221.27     37.37 o 
  -6   1   1      387.05      413.00     30.57 o 
  -5   1   1       16.40       44.64     22.56 o 
  -4   1   1     1498.43     1607.29    103.02 o 
  -3   1   1      268.46      264.92     23.54 o 
  -1   1   1    27439.70    29739.96    755.02 o 
   0   1   1       69.72        1.62      0.55 o 
   1   1   1      918.84      969.66     18.85 o 
   2   1   1     3768.92     3618.83     50.47 o 
   3   1   1     1115.75     1183.05     26.55 o 
   4   1   1      176.35      147.97     14.01 o 
   5   1   1      577.50      578.75     37.70 o 
   6   1   1     2826.23     2620.83     81.11 o 
   7   1   1     2890.57     2610.24     65.02 o 
   8   1   1      294.10      287.48     29.57 o 
   9   1   1      239.39      226.00     30.22 o 
  10   1   1      186.86      213.99     31.43 o 
  11   1   1       14.15       55.63     28.51 o 
  12   1   1       57.44      138.82     51.70 o 
 -12   2   1     1128.09     1355.69     82.47 o 
 -11   2   1       86.35      170.80     30.74 o 
 -10   2   1      273.68      348.13     34.88 o 
  -9   2   1       62.77       74.00     23.23 o 
  -8   2   1     1317.48     1284.68     49.08 o 
  -7   2   1      229.87      239.75     30.15 o 
  -6   2   1       27.50       50.92     19.07 o 
  -5   2   1     5849.81     6367.80    204.73 o 
  -4   2   1     2942.75     2963.57     78.47 o 
  -3   2   1      264.02      273.15     35.38 o 
  -1   2   1     3762.66     3873.60     75.74 o 
   1   2   1      129.53      135.13      8.97 o 
   2   2   1     2965.48     3155.12     45.59 o 
   3   2   1      470.49      474.59     21.64 o 
   4   2   1     2013.72     1853.53     50.38 o 
   5   2   1     3339.62     3341.65     65.50 o 
   6   2   1       13.42       12.64     14.40 o 
   7   2   1      818.87      825.72     39.61 o 
   8   2   1      200.18      180.57     45.48 o 
   9   2   1        3.88       10.71     22.39 o 
  10   2   1       92.06       81.64     40.21 o 
  11   2   1       22.61      111.68     34.59 o 
  12   2   1       25.54       58.38     82.53 o 
 -12   3   1       72.07       24.71     63.32 o 
 -11   3   1      335.58      416.17     38.80 o 
 -10   3   1       20.52       50.47     23.92 o 
  -9   3   1        0.15      -28.05     17.11 o 
  -8   3   1     1593.35     1511.10     52.15 o 
  -7   3   1       26.30       34.24     17.28 o 
  -6   3   1     1488.76     1644.67     52.48 o 
  -5   3   1     3425.50     3761.82     79.38 o 
  -3   3   1     1025.88      967.76     38.74 o 
  -2   3   1     1964.78     2212.55     44.47 o 
  -1   3   1      796.74      854.36     14.33 o 
   0   3   1       12.61       -2.55      1.27 o 
   1   3   1     1152.83     1139.67     17.05 o 
   2   3   1    20230.56    21093.74    273.32 o 
   3   3   1     2296.20     2279.12     39.18 o 
   4   3   1      288.82      366.88     18.90 o 
   5   3   1        0.42       20.92     10.95 o 
   6   3   1     2025.16     1821.96     49.71 o 
   7   3   1      270.61      320.12     28.84 o 
   8   3   1      328.32      345.76     31.30 o 
   9   3   1      639.51      645.08     41.07 o 
  10   3   1       48.74       51.59     25.18 o 
  11   3   1       62.20       65.28     39.97 o 
  12   3   1      142.02      272.38     68.01 o 
 -12   4   1      285.96      385.63     60.38 o 
 -11   4   1       95.03       96.53     29.09 o 
 -10   4   1      974.28     1001.49     48.56 o 
  -9   4   1       49.31       44.90     22.19 o 
  -8   4   1      147.96      134.05     25.24 o 
  -7   4   1      437.67      460.48     31.69 o 
  -6   4   1      664.98      741.49     36.65 o 
  -5   4   1     1524.43     1747.81    175.62 o 
  -4   4   1        2.22       33.43     12.29 o 
  -3   4   1      469.66      429.98     23.58 o 
  -2   4   1      653.67      560.78     19.81 o 
  -1   4   1      174.00      168.93      4.81 o 
   0   4   1      307.74      323.07      5.74 o 
   1   4   1        0.75        1.15      2.07 o 
   2   4   1    57669.53    59160.30    863.03 o 
   3   4   1     2411.96     2357.98     51.83 o 
   4   4   1     4906.58     4807.18     71.87 o 
   5   4   1     1757.49     1855.22     41.00 o 
   6   4   1      292.10      362.53     26.18 o 
   7   4   1       19.41       49.39     26.74 o 
   8   4   1      132.73      121.95     24.42 o 
   9   4   1      592.93      630.29     40.27 o 
  10   4   1       29.96       25.64     24.15 o 
  11   4   1      168.50      242.02     63.11 o 
  12   4   1        0.13       92.93    107.15 o 
 -12   5   1      347.24      509.20     65.28 o 
 -11   5   1       98.51      119.78     33.17 o 
 -10   5   1       12.47       27.52     22.09 o 
  -9   5   1     1002.78      944.12     40.30 o 
  -8   5   1      475.00      485.43     34.22 o 
  -7   5   1      181.76      142.35     47.84 o 
  -6   5   1      799.41      927.79     59.47 o 
  -5   5   1     6937.79     7237.85    129.17 o 
  -4   5   1       98.05       64.81     12.26 o 
  -3   5   1     1835.41     2034.38     35.04 o 
  -2   5   1    11555.22    11500.90    153.21 o 
  -1   5   1      512.11      586.72     10.16 o 
   0   5   1      721.26      746.87      8.78 o 
   1   5   1      928.62     1044.30     11.76 o 
   2   5   1    13918.54    14120.80    216.39 o 
   3   5   1      879.08      801.47     28.49 o 
   4   5   1     1793.78     1666.36     41.40 o 
   5   5   1     7907.18     8438.04    115.99 o 
   6   5   1       36.76       49.15     16.78 o 
   7   5   1     3796.49     3424.89     76.74 o 
   8   5   1      559.29      510.55     36.18 o 
   9   5   1     3078.38     2918.21     76.84 o 
  10   5   1       48.12       97.94     27.12 o 
  11   5   1      205.49      312.89     46.93 o 
  12   5   1        1.03       73.69     43.27 o 
 -12   6   1      142.94      249.30     55.24 o 
 -11   6   1        0.18       23.34     34.77 o 
 -10   6   1      251.08      244.05     29.51 o 
  -9   6   1        4.47        7.68     14.24 o 
  -8   6   1     2744.04     2598.40     67.20 o 
  -7   6   1    15483.06    14771.51    249.36 o 
  -6   6   1      439.73      611.17     29.70 o 
  -5   6   1     8991.49     9762.95    128.82 o 
  -4   6   1      231.51      252.34     15.78 o 
  -3   6   1      623.43      636.84     19.43 o 
  -2   6   1       60.85       79.46      6.31 o 
  -1   6   1      767.16      774.33      8.77 o 
   0   6   1    15320.85    15768.63    114.07 o 
   1   6   1     1548.34     1803.08     17.33 o 
   2   6   1     7018.04     7105.43     84.79 o 
   3   6   1        0.78       17.08      9.30 o 
   4   6   1       99.82      140.62     25.89 o 
   5   6   1     6251.45     6100.80    101.64 o 
   6   6   1      261.88      260.52     42.76 o 
   7   6   1      180.03      195.03     26.25 o 
   8   6   1       94.30       76.99     24.60 o 
   9   6   1      322.08      346.53     36.81 o 
  10   6   1      257.91      222.92     32.70 o 
  11   6   1       22.89       12.88     36.79 o 
  12   6   1      338.47      445.68    211.57 o 
 -12   7   1        6.92       77.14     43.92 o 
 -11   7   1       48.31       64.43     40.86 o 
 -10   7   1      110.36       93.00     26.46 o 
  -9   7   1     1221.75     1098.39     46.23 o 
  -8   7   1       18.92       28.56     18.59 o 
  -7   7   1      429.97      499.69     32.71 o 
  -6   7   1      158.61      162.85     20.61 o 
  -5   7   1     3949.88     4297.51     69.73 o 
  -4   7   1     2542.12     2698.07     46.17 o 
  -3   7   1    13564.94    14230.16    170.04 o 
  -2   7   1        2.43       -4.29      5.81 o 
  -1   7   1     1813.29     1769.00     15.48 o 
   0   7   1      157.68      125.79      4.54 o 
   1   7   1    29414.57    31837.76    231.90 o 
   2   7   1       31.66       11.60      6.31 o 
   3   7   1       14.04       54.58     14.60 o 
   4   7   1     1932.24     1960.36     38.33 o 
   5   7   1     5393.15     5920.91     95.75 o 
   6   7   1       15.64        0.99     10.51 o 
   7   7   1      113.42      102.21     24.18 o 
   8   7   1     1103.68     1024.73     45.38 o 
   9   7   1       33.55       50.19     23.33 o 
  10   7   1        1.35       54.13     28.13 o 
  11   7   1       13.54       28.71     36.98 o 
  12   7   1       60.23      204.36     59.82 o 
 -12   8   1      174.20      233.28     53.76 o 
 -11   8   1      284.92      336.50     56.74 o 
 -10   8   1      216.20      198.69     32.98 o 
  -9   8   1      487.32      486.46     35.46 o 
  -8   8   1     3764.93     3616.02     71.59 o 
  -7   8   1    10581.44     9810.72    153.14 o 
  -6   8   1     2778.99     2959.97     62.06 o 
  -5   8   1     8266.35     8944.85    119.53 o 
  -4   8   1      830.38     1026.96     28.07 o 
  -3   8   1     5940.15     6208.10     64.78 o 
  -2   8   1     8475.05     8491.46     77.76 o 
  -1   8   1     8079.11     8148.40     65.19 o 
   0   8   1     3032.32     3213.20     32.42 o 
   1   8   1       60.99       69.19      4.70 o 
   2   8   1     8461.60     8703.04     84.84 o 
   3   8   1       16.59       19.28      7.70 o 
   4   8   1     5725.42     6432.87     88.20 o 
   5   8   1     2663.52     2465.34     43.93 o 
   6   8   1     2623.78     2898.91     52.13 o 
   7   8   1        3.95       17.16     18.45 o 
   8   8   1       24.41       -5.03     25.34 o 
   9   8   1      575.27      601.77     63.27 o 
  10   8   1       56.05      110.93     32.27 o 
  11   8   1       36.32        7.86     49.44 o 
  12   8   1      164.55      193.44     51.55 o 
 -12   9   1       71.47      109.18     69.85 o 
 -11   9   1      480.06      458.73     62.12 o 
 -10   9   1      231.07      247.94     55.26 o 
  -9   9   1        9.29       36.07     21.54 o 
  -8   9   1     1017.22     1142.78     40.73 o 
  -7   9   1    12740.50    12065.48    180.97 o 
  -6   9   1     3128.78     2729.66     53.73 o 
  -5   9   1     1808.97     1757.11     38.38 o 
  -4   9   1       12.62       26.64     11.03 o 
  -3   9   1      790.16      787.65     14.74 o 
  -2   9   1     8041.37     8290.57     67.17 o 
  -1   9   1     5445.07     5536.38     44.19 o 
   0   9   1    20819.97    21615.36    166.39 o 
   1   9   1      203.25      205.83      8.17 o 
   2   9   1     5364.52     5163.08     46.00 o 
   3   9   1     1568.00     1728.20     26.63 o 
   4   9   1     3402.63     3692.00     53.39 o 
   5   9   1     3240.89     3486.82     54.63 o 
   6   9   1      156.64      153.70     16.94 o 
   7   9   1      386.07      445.74     25.89 o 
   8   9   1     2022.15     1918.87     58.63 o 
   9   9   1        6.16       37.51     33.64 o 
  10   9   1       51.83       52.40     41.10 o 
  11   9   1       48.73      114.62     82.77 o 
  12   9   1      316.48      444.86     92.71 o 
 -12  10   1       20.03      126.42     54.05 o 
 -11  10   1      397.29      470.11     62.98 o 
 -10  10   1        8.91       14.03     32.67 o 
  -9  10   1      896.76      922.10     44.35 o 
  -8  10   1     3505.79     3357.55     68.33 o 
  -7  10   1     4104.22     4009.01     88.80 o 
  -6  10   1      697.51      656.72     27.83 o 
  -5  10   1       40.19       17.75     11.08 o 
  -4  10   1     1863.01     1989.78     27.29 o 
  -3  10   1      539.34      542.48     14.16 o 
  -2  10   1     6184.71     6613.69     54.77 o 
  -1  10   1      426.29      373.78      8.71 o 
   0  10   1    22989.39    23316.20    290.99 o 
   1  10   1     1592.09     1574.46     21.38 o 
   2  10   1    11153.66    11531.57     96.75 o 
   3  10   1        0.78        5.71      6.46 o 
   4  10   1       23.63       88.93      8.06 o 
   5  10   1      151.24      190.46     19.94 o 
   6  10   1     1199.87     1344.25     39.92 o 
   7  10   1     1263.08     1132.58     38.72 o 
   8  10   1     1488.78     1357.43     62.26 o 
   9  10   1       33.10       40.88     28.26 o 
  10  10   1      178.07      190.85     48.17 o 
  11  10   1       14.93       25.83     56.25 o 
  12  10   1       48.30       77.29     64.90 o 
 -12  11   1       56.34      189.91     51.68 o 
 -11  11   1       92.41       94.73     43.88 o 
 -10  11   1       29.53       13.43     33.18 o 
  -9  11   1      620.78      490.95     55.13 o 
  -8  11   1      938.46      980.00     39.03 o 
  -7  11   1     3605.79     3468.92     74.97 o 
  -6  11   1     1191.01     1139.36     34.75 o 
  -5  11   1        3.38       -6.34     12.29 o 
  -4  11   1        7.21       11.90      6.78 o 
  -3  11   1     3510.99     3692.05     38.32 o 
  -2  11   1     1836.05     1823.86     27.12 o 
  -1  11   1        9.77       14.04      4.28 o 
   0  11   1     4734.83     5004.62     52.52 o 
   1  11   1      227.09      254.94      7.26 o 
   2  11   1      173.65      221.29      7.21 o 
   3  11   1     1414.35     1580.21     27.69 o 
   4  11   1     5601.31     5552.54     67.20 o 
   5  11   1     4450.20     4920.84     66.36 o 
   6  11   1      146.42      105.69     11.89 o 
   7  11   1        8.10       -5.02     17.17 o 
   8  11   1       14.08       20.52     21.02 o 
   9  11   1       18.01       43.10     25.45 o 
  10  11   1      130.71      158.99     44.76 o 
  11  11   1      309.42      384.87     86.48 o 
  12  11   1       47.73      127.08     45.12 o 
 -12  12   1      215.40      234.06     55.05 o 
 -11  12   1     1211.82     1030.65     82.98 o 
 -10  12   1       29.54       68.87     38.75 o 
  -9  12   1     1084.34     1006.36     70.84 o 
  -8  12   1     1622.94     1655.23     47.42 o 
  -7  12   1    18495.71    17452.95    222.86 o 
  -6  12   1     5879.11     5515.48     72.69 o 
  -5  12   1      891.56     1132.18     21.47 o 
  -4  12   1      412.96      426.20     14.20 o 
  -3  12   1        2.83       -0.50      6.24 o 
  -2  12   1      634.12      691.82     12.62 o 
  -1  12   1      695.57      687.45     10.74 o 
   0  12   1     2123.73     2150.59     31.39 o 
   1  12   1     1970.13     1933.89     20.32 o 
   2  12   1      464.14      508.06     11.41 o 
   3  12   1    17238.85    18366.09    153.20 o 
   4  12   1       30.47       10.34      7.57 o 
   5  12   1      407.74      505.32     17.05 o 
   6  12   1      290.12      246.62     12.85 o 
   7  12   1       14.08       19.37     12.97 o 
   8  12   1      118.39       77.67     15.68 o 
   9  12   1      600.29      571.55     31.84 o 
  10  12   1       47.90       46.41     25.76 o 
  11  12   1       56.94       48.66     40.25 o 
  12  12   1      268.41      342.77     59.25 o 
 -12  13   1       34.61      134.01     47.46 o 
 -11  13   1       24.69       57.85     40.56 o 
 -10  13   1        3.99       61.33     46.20 o 
  -9  13   1        9.74       54.16     35.35 o 
  -8  13   1     2146.11     1691.81    121.76 o 
  -7  13   1     2981.92     2859.17     62.13 o 
  -6  13   1     2848.05     2792.44     51.32 o 
  -5  13   1     1107.16     1239.78     25.08 o 
  -4  13   1       51.46       56.31      9.69 o 
  -3  13   1     2475.42     2430.62     26.96 o 
  -2  13   1       30.08       29.49      5.55 o 
  -1  13   1     4124.83     3808.27     32.36 o 
   0  13   1      448.33      439.71      9.63 o 
   1  13   1    19725.83    19604.60    145.98 o 
   2  13   1      714.24      799.07     13.53 o 
   3  13   1    21282.50    23742.05    196.20 o 
   4  13   1     1000.69      891.26     15.92 o 
   5  13   1       85.16       66.68     10.10 o 
   6  13   1      546.88      610.86     22.72 o 
   7  13   1     1964.32     1672.00     40.75 o 
   8  13   1        3.54       12.13     13.83 o 
   9  13   1        0.23        4.80     17.66 o 
  10  13   1       49.63       38.41     21.67 o 
  11  13   1      164.51      136.80     28.29 o 
  12  13   1        6.81      143.49    102.76 o 
 -12  14   1        5.65       82.29     77.35 o 
 -11  14   1        1.19      -25.48     31.56 o 
 -10  14   1       41.05       46.75     21.06 o 
  -9  14   1      575.22      537.39     32.58 o 
  -8  14   1      110.10       89.82     22.41 o 
  -7  14   1       31.84       43.93     15.77 o 
  -6  14   1     2743.18     2699.06     49.75 o 
  -5  14   1      138.23      143.85     11.33 o 
  -4  14   1      765.21      844.62     15.39 o 
  -3  14   1     9636.55     9974.80     93.58 o 
  -2  14   1     1542.35     1542.50     21.68 o 
  -1  14   1       31.76       16.47      4.91 o 
   0  14   1     1464.59     1500.64     18.22 o 
   1  14   1      296.51      268.58     13.96 o 
   2  14   1       82.36       67.11      7.41 o 
   3  14   1     8048.01     8821.51     87.08 o 
   4  14   1     1401.39     1287.40     20.57 o 
   5  14   1       39.18       28.88      9.58 o 
   6  14   1        0.22       -7.55     12.03 o 
   7  14   1       65.12       86.20     16.95 o 
   8  14   1        4.53       -5.57     15.19 o 
   9  14   1       55.58       62.62     21.23 o 
  10  14   1       14.03        7.64     21.54 o 
  11  14   1        0.30       19.20     22.78 o 
 -12  15   1        0.89      128.52     46.61 o 
 -11  15   1       91.06      118.16     48.85 o 
 -10  15   1      322.63      318.02     29.67 o 
  -9  15   1      307.21      230.84     50.43 o 
  -8  15   1     2076.33     1991.51     64.57 o 
  -7  15   1     3694.44     3411.37     69.19 o 
  -6  15   1      195.71      246.08     18.05 o 
  -5  15   1        1.84       -4.54      8.30 o 
  -4  15   1      183.92      184.65     12.13 o 
  -3  15   1     1188.66     1128.17     20.97 o 
  -2  15   1    13331.31    14239.98    114.12 o 
  -1  15   1      502.39      572.18     11.06 o 
   0  15   1       10.87        2.73      4.80 o 
   1  15   1      235.92      246.67      9.29 o 
   2  15   1     1344.35     1374.16     19.12 o 
   3  15   1     2349.15     2612.34     32.17 o 
   4  15   1      462.48      421.58     11.88 o 
   5  15   1      127.27      125.42     10.29 o 
   6  15   1     3191.58     3063.85     57.10 o 
   7  15   1      311.37      244.24     20.46 o 
   8  15   1      309.63      291.94     24.87 o 
   9  15   1     1256.80     1185.91     49.27 o 
  10  15   1      689.09      589.23     47.45 o 
  11  15   1       11.29       33.83     28.67 o 
 -12  16   1       15.97      149.49     43.78 o 
 -11  16   1      406.75      370.06     35.71 o 
 -10  16   1      623.53      648.10     55.06 o 
  -9  16   1      880.08      817.07     43.60 o 
  -8  16   1       11.00        9.80     34.85 o 
  -7  16   1     3016.74     2815.73     63.12 o 
  -6  16   1      767.66      756.83     35.96 o 
  -5  16   1      429.78      480.28     14.73 o 
  -4  16   1      133.31      130.17      7.79 o 
  -3  16   1     1009.86     1086.27     19.63 o 
  -2  16   1    20420.99    22491.71    185.87 o 
  -1  16   1       86.85       63.10      7.38 o 
   0  16   1     2711.94     2889.77     27.70 o 
   1  16   1      265.63      305.50      9.18 o 
   2  16   1       64.87      132.85      8.42 o 
   3  16   1      591.48      675.90     17.43 o 
   4  16   1     2601.66     2473.63     29.93 o 
   5  16   1      173.27      181.33     11.46 o 
   6  16   1     1235.50     1089.53     31.26 o 
   7  16   1       61.64       24.29     18.87 o 
   8  16   1      151.45      145.03     21.91 o 
   9  16   1      374.01      367.44     36.48 o 
  10  16   1     2222.03     2025.58     72.49 o 
  11  16   1       34.21        4.51     25.43 o 
 -12  17   1       93.46       25.23     72.97 o 
 -11  17   1        8.90       49.30     26.04 o 
 -10  17   1      117.38       77.58     30.71 o 
  -9  17   1      635.14      677.25     40.73 o 
  -8  17   1      182.50      185.94     24.96 o 
  -7  17   1     1811.66     1724.61     55.39 o 
  -6  17   1      581.00      525.17     28.54 o 
  -5  17   1     2642.60     2621.21     36.86 o 
  -4  17   1       80.47       93.34      9.48 o 
  -3  17   1        0.23        7.37      5.69 o 
  -2  17   1    14655.93    15416.89    131.20 o 
  -1  17   1      302.72      369.25      9.42 o 
   0  17   1     2047.73     2185.98     23.39 o 
   1  17   1        3.33       -8.30      6.15 o 
   2  17   1      283.10      301.61     10.84 o 
   3  17   1       46.34       25.11      7.52 o 
   4  17   1     1018.72      969.08     28.46 o 
   5  17   1       61.66       47.39     10.38 o 
   6  17   1     1552.59     1467.92     32.09 o 
   7  17   1      194.62      186.25     24.67 o 
   8  17   1      141.80      120.65     21.83 o 
   9  17   1       41.10       54.02     41.86 o 
  10  17   1        0.96       40.45     41.95 o 
  11  17   1       97.21      113.36     46.98 o 
 -11  18   1      149.24      188.51     47.21 o 
 -10  18   1      249.26      278.95     44.70 o 
  -9  18   1       21.87       32.92     33.27 o 
  -8  18   1      261.91      259.24     28.51 o 
  -7  18   1     1388.76     1398.09     51.23 o 
  -6  18   1      138.47      143.01     14.77 o 
  -5  18   1     1877.84     1797.65     29.52 o 
  -4  18   1     1181.76     1100.38     20.83 o 
  -3  18   1     2014.47     2274.29     28.60 o 
  -2  18   1      474.28      529.96     16.83 o 
  -1  18   1     1964.95     2037.26     21.62 o 
   0  18   1     1540.78     1579.14     20.10 o 
   1  18   1      375.84      428.67     11.44 o 
   2  18   1      431.15      440.97     11.76 o 
   3  18   1      246.32      279.37     11.29 o 
   4  18   1       58.81      101.51     13.78 o 
   5  18   1      462.59      510.65     22.65 o 
   6  18   1        5.62       -1.55     11.74 o 
   7  18   1      227.09      258.91     17.68 o 
   8  18   1        0.08       20.51     12.44 o 
   9  18   1     1516.03     1453.84     40.00 o 
  10  18   1      468.81      494.27     53.86 o 
  11  18   1      592.12      509.61     43.61 o 
 -11  19   1      117.59      146.96     30.91 o 
 -10  19   1      247.04      279.35     34.02 o 
  -9  19   1     2091.10     1796.14     63.01 o 
  -8  19   1       34.60       32.28     31.25 o 
  -7  19   1      263.42      239.80     18.08 o 
  -6  19   1       98.50       92.32     19.21 o 
  -5  19   1      334.54      273.83     14.26 o 
  -4  19   1      218.38      201.35     11.52 o 
  -3  19   1     4437.10     4868.92     53.45 o 
  -2  19   1     1135.09     1163.56     17.75 o 
  -1  19   1     2971.00     3314.29     30.46 o 
   0  19   1       26.85       49.99      6.53 o 
   1  19   1     2738.65     2697.52     28.97 o 
   2  19   1     1465.08     1436.88     20.45 o 
   3  19   1       86.26       65.98      9.36 o 
   4  19   1      170.74      158.41     17.31 o 
   5  19   1       65.70       77.98     13.16 o 
   6  19   1        9.16        1.05     13.23 o 
   7  19   1       17.47        6.48     12.35 o 
   8  19   1       97.99      129.97     17.53 o 
   9  19   1     2500.51     2413.39     59.29 o 
  10  19   1      362.04      403.12     39.07 o 
  11  19   1       15.39       71.47     73.19 o 
 -11  20   1       30.08       52.83     28.73 o 
 -10  20   1     1568.32     1410.28     59.34 o 
  -9  20   1      576.01      520.10     30.45 o 
  -8  20   1        2.47       21.73     13.95 o 
  -7  20   1       99.41       79.16     15.52 o 
  -6  20   1       70.87       49.29     14.30 o 
  -5  20   1      616.63      630.45     22.24 o 
  -4  20   1      141.26      182.66     12.67 o 
  -3  20   1     3795.21     3867.01     52.35 o 
  -2  20   1      947.18     1065.49     20.65 o 
  -1  20   1     4425.62     4661.25     39.76 o 
   0  20   1      556.01      519.06     12.25 o 
   1  20   1      182.83      237.03      9.52 o 
   2  20   1      287.32      296.28      9.72 o 
   3  20   1      223.16      255.29     11.04 o 
   4  20   1      163.70      179.81     12.33 o 
   5  20   1       66.72       74.21     16.70 o 
   6  20   1      254.78      231.83     20.64 o 
   7  20   1      541.97      546.97     25.19 o 
   8  20   1      181.59      190.67     18.96 o 
   9  20   1      157.23      170.70     33.02 o 
  10  20   1        6.60        1.82     16.87 o 
  11  20   1      557.24      582.71    106.51 o 
 -11  21   1       37.94       96.58     30.84 o 
 -10  21   1     1317.19     1219.69     57.64 o 
  -9  21   1       72.22       88.50     29.52 o 
  -8  21   1       54.66       80.38     22.47 o 
  -7  21   1      247.73      210.32     19.81 o 
  -6  21   1      199.83      148.71     18.08 o 
  -5  21   1        9.88       -5.99     15.54 o 
  -4  21   1        2.90        6.44     11.35 o 
  -3  21   1      150.79      177.89     11.20 o 
  -2  21   1    12143.00    13031.79    108.13 o 
  -1  21   1     2297.63     2387.59     26.06 o 
   0  21   1      350.85      353.99     15.63 o 
   1  21   1        1.03       15.62      6.80 o 
   2  21   1     1993.37     1891.25     23.03 o 
   3  21   1      235.03      259.48     13.43 o 
   4  21   1        0.47        5.52      9.92 o 
   5  21   1        0.00      -23.78     13.21 o 
   6  21   1      487.65      374.46     24.16 o 
   7  21   1      687.49      628.26     29.19 o 
   8  21   1        2.47       11.34     14.66 o 
   9  21   1       98.46      121.73     19.35 o 
  10  21   1     1066.83     1088.18     41.70 o 
  11  21   1       23.43      116.11     44.90 o 
 -11  22   1      408.07      549.87     71.64 o 
 -10  22   1      299.04      323.54     25.80 o 
  -9  22   1      383.81      393.48     28.47 o 
  -8  22   1      291.83      307.64     23.54 o 
  -7  22   1      541.62      498.61     27.92 o 
  -6  22   1      226.52      155.91     23.06 o 
  -5  22   1       29.36       33.43     12.96 o 
  -4  22   1      191.72      177.95     14.44 o 
  -3  22   1       36.51       23.21     10.67 o 
  -2  22   1    40605.09    42250.56    324.66 o 
  -1  22   1     6699.19     6604.73     58.00 o 
   0  22   1       14.73       28.12      5.59 o 
   1  22   1     2325.97     2285.35     28.36 o 
   2  22   1     1012.96      951.01     20.48 o 
   3  22   1      158.79      158.35     14.15 o 
   4  22   1      436.23      458.54     18.63 o 
   5  22   1      803.11      777.20     31.70 o 
   6  22   1      113.73      103.89     17.91 o 
   7  22   1      120.69      112.51     17.10 o 
   8  22   1        9.57       19.23     15.04 o 
   9  22   1      639.66      652.91     35.93 o 
  10  22   1      328.43      308.41     27.00 o 
  11  22   1       15.88       92.08     29.93 o 
 -11  23   1      224.38      230.01     89.18 o 
 -10  23   1      151.33      137.25     21.54 o 
  -9  23   1      257.33      264.11     24.11 o 
  -8  23   1      736.92      715.89     40.89 o 
  -7  23   1      218.61      219.96     21.32 o 
  -6  23   1     1273.02     1175.54     68.58 o 
  -5  23   1     1389.76     1396.56     37.95 o 
  -4  23   1      622.41      624.44     21.63 o 
  -3  23   1      628.97      652.35     21.28 o 
  -2  23   1       82.88       81.12     25.15 o 
  -1  23   1       86.29      148.85      9.37 o 
   0  23   1     2857.82     2592.64     31.65 o 
   1  23   1       36.69       26.97      7.08 o 
   2  23   1       35.50       51.16      8.33 o 
   3  23   1     1353.38     1307.65     25.57 o 
   4  23   1      214.72      231.79     16.96 o 
   5  23   1      120.05       99.52     17.48 o 
   6  23   1        0.73       -3.27     14.38 o 
   7  23   1      152.36      130.46     18.79 o 
   8  23   1       79.80      102.50     21.93 o 
   9  23   1      290.63      345.99     26.06 o 
  10  23   1      422.87      417.26     30.30 o 
  11  23   1        2.22      115.40     86.42 o 
 -11  24   1      798.63      924.24     49.45 o 
 -10  24   1      519.13      565.55     39.44 o 
  -9  24   1       31.75       33.23     17.47 o 
  -8  24   1      430.37      418.85     30.03 o 
  -7  24   1     3490.51     3188.54     68.65 o 
  -6  24   1      630.88      636.26     30.80 o 
  -5  24   1       63.42       65.92     16.44 o 
  -4  24   1     1039.91     1020.86     36.58 o 
  -3  24   1     1323.40     1415.28     30.30 o 
  -2  24   1      125.58      122.90      9.89 o 
  -1  24   1     3256.44     3243.89     33.50 o 
   0  24   1       20.14       29.29      9.01 o 
   1  24   1     1973.09     1761.22     25.46 o 
   2  24   1     4616.22     4580.08     46.80 o 
   3  24   1     1434.07     1505.20     31.25 o 
   4  24   1       19.80        5.87     12.54 o 
   5  24   1      542.61      502.41     32.96 o 
   6  24   1      609.27      513.33     26.82 o 
   7  24   1     1040.94     1025.47     35.95 o 
   8  24   1      160.64      148.72     20.65 o 
   9  24   1      138.84      196.32     22.86 o 
  10  24   1        0.00        4.87     18.06 o 
  11  24   1       38.45       67.57     85.15 o 
 -11  25   1       38.99      199.70     58.47 o 
 -10  25   1       74.35       54.98     19.97 o 
  -9  25   1      176.08      235.68     24.00 o 
  -8  25   1        0.08      -30.05     23.70 o 
  -7  25   1     3770.54     3483.90     86.75 o 
  -6  25   1      710.58      629.61     30.95 o 
  -5  25   1     3098.16     2851.97     65.55 o 
  -4  25   1      532.54      538.98     23.34 o 
  -3  25   1      213.44      254.69     16.73 o 
  -2  25   1      645.74      640.69     16.63 o 
  -1  25   1      442.07      473.31     14.79 o 
   0  25   1       54.17       59.32      9.18 o 
   1  25   1     1007.51     1033.52     21.17 o 
   2  25   1      658.22      683.56     18.06 o 
   3  25   1      804.68      789.53     24.35 o 
   4  25   1       18.78      -30.44     27.98 o 
   5  25   1      801.07      635.05     32.24 o 
   6  25   1       52.95       52.93     16.30 o 
   7  25   1      978.91      887.25     34.48 o 
   8  25   1        0.00        5.89     16.12 o 
   9  25   1     1386.37     1263.41     42.70 o 
  10  25   1      481.05      567.88     64.09 o 
 -11  26   1       53.33      180.16     75.67 o 
 -10  26   1      361.14      359.06     31.43 o 
  -9  26   1      146.24      153.53     22.31 o 
  -8  26   1       36.20       20.04     18.89 o 
  -7  26   1     2045.56     1753.48     83.86 o 
  -6  26   1      434.28      402.16     27.21 o 
  -5  26   1        0.02      -11.00     13.98 o 
  -4  26   1       27.17       12.63     15.31 o 
  -3  26   1       54.33       32.42     12.67 o 
  -2  26   1        1.83       -1.36      8.15 o 
  -1  26   1     1633.68     1516.14     23.34 o 
   0  26   1      299.87      316.44     14.28 o 
   1  26   1      171.31      195.83     10.52 o 
   2  26   1       31.28       29.78     10.87 o 
   3  26   1        2.39      -10.72     11.95 o 
   4  26   1       75.00       57.26     17.28 o 
   5  26   1       59.27       62.66     17.33 o 
   6  26   1       76.27       59.72     17.25 o 
   7  26   1       23.95       58.19     19.48 o 
   8  26   1      187.41      212.50     28.30 o 
   9  26   1      132.27      152.12     22.86 o 
  10  26   1      127.04      146.44     40.73 o 
 -10  27   1      108.11      128.17     32.12 o 
  -9  27   1      282.78      315.40     26.08 o 
  -8  27   1       82.09       53.28     21.82 o 
  -7  27   1      337.66      321.20     27.07 o 
  -6  27   1      160.04      233.06     29.92 o 
  -5  27   1       56.67       42.79     16.93 o 
  -4  27   1      120.95      125.95     18.75 o 
  -3  27   1      496.92      482.56     23.83 o 
  -2  27   1        3.08       -0.59     10.93 o 
  -1  27   1        8.42       18.80      9.08 o 
   0  27   1       41.64       42.22      9.71 o 
   1  27   1       52.00       42.26      9.48 o 
   2  27   1      119.87      118.77     14.00 o 
   3  27   1      954.63      836.38     33.79 o 
   4  27   1      155.47      138.21     20.94 o 
   5  27   1        1.43       21.86     18.30 o 
   6  27   1      347.26      419.87     26.76 o 
   7  27   1      449.23      471.40     28.72 o 
   8  27   1      416.85      476.25     30.04 o 
   9  27   1       25.26       28.14     18.86 o 
  10  27   1      426.38      340.60     63.17 o 
 -10  28   1        9.10       45.68     24.68 o 
  -9  28   1      378.42      416.84     29.97 o 
  -8  28   1      847.67      733.24     42.07 o 
  -7  28   1      330.71      286.39     37.16 o 
  -6  28   1    11012.92     9568.10    152.42 o 
  -5  28   1     1177.56      960.94     38.48 o 
  -4  28   1     1492.15     1446.00     44.70 o 
  -3  28   1      532.86      507.42     22.19 o 
  -2  28   1       50.25       73.92     12.28 o 
  -1  28   1        8.83       -0.33      9.96 o 
   0  28   1       84.71      105.37     10.94 o 
   1  28   1     1812.21     1698.32     29.04 o 
   2  28   1      337.87      295.56     18.31 o 
   3  28   1      583.06      657.52     24.05 o 
   4  28   1        1.07      -15.40     15.80 o 
   5  28   1      191.98      137.00     32.22 o 
   6  28   1      263.71      184.82     22.12 o 
   7  28   1        0.15       15.10     17.91 o 
   8  28   1     1246.88     1134.27     42.73 o 
   9  28   1       76.90      105.39     28.71 o 
  10  28   1      375.88      449.13     70.00 o 
 -10  29   1      111.99      197.87     51.92 o 
  -9  29   1        9.30       17.06     18.85 o 
  -8  29   1      226.10      211.67     26.21 o 
  -7  29   1     5370.71     4694.41     95.00 o 
  -6  29   1     3948.31     3695.74     79.73 o 
  -5  29   1      141.43      170.96     22.60 o 
  -4  29   1     1559.01     1436.10     59.29 o 
  -3  29   1      661.67      699.80     25.39 o 
  -2  29   1      353.80      340.19     18.21 o 
  -1  29   1      912.31      845.51     25.07 o 
   0  29   1     2384.62     2208.38     31.71 o 
   1  29   1     1467.02     1444.22     29.51 o 
   2  29   1     1444.91     1553.73     34.45 o 
   3  29   1      190.82      200.37     17.29 o 
   4  29   1       20.48       -4.92     15.68 o 
   5  29   1      301.06      228.07     24.75 o 
   6  29   1     2012.40     1710.74     48.07 o 
   7  29   1      120.51       74.67     20.74 o 
   8  29   1      189.29      209.21     30.44 o 
   9  29   1      536.73      478.93     32.58 o 
  10  29   1      153.50      221.91     45.91 o 
 -10  30   1      306.62      457.14     68.01 o 
  -9  30   1       21.53       36.40     20.61 o 
  -8  30   1       12.48       28.99     18.71 o 
  -7  30   1     2133.46     2126.58     60.25 o 
  -6  30   1       46.71       11.87     19.60 o 
  -5  30   1       70.74       97.02     21.22 o 
  -4  30   1      543.45      567.75     28.69 o 
  -3  30   1        8.12       16.21     12.32 o 
  -2  30   1      181.03      188.89     18.87 o 
  -1  30   1       38.05       81.69     13.94 o 
   0  30   1        3.14       31.24     10.89 o 
   1  30   1     3952.55     3726.11     51.07 o 
   2  30   1     3001.16     2872.45     51.82 o 
   3  30   1        0.06      -21.27     14.33 o 
   4  30   1       47.26       27.35     17.94 o 
   5  30   1        4.22       18.25     17.88 o 
   6  30   1      208.30      248.91     30.10 o 
   7  30   1       14.13       37.42     19.27 o 
   8  30   1      858.45      868.32     39.77 o 
   9  30   1       55.92       65.43     25.10 o 
  10  30   1       16.37       88.35     54.17 o 
 -10  31   1      120.61      186.01     49.73 o 
  -9  31   1        0.72       50.02     23.31 o 
  -8  31   1        8.96        3.79     18.01 o 
  -7  31   1      702.50      681.01     67.27 o 
  -6  31   1      403.58      330.27     56.31 o 
  -5  31   1      146.58      155.87     22.58 o 
  -4  31   1       18.84       22.70     16.55 o 
  -3  31   1      949.51      870.68     27.44 o 
  -2  31   1       33.28       21.02     14.68 o 
  -1  31   1       55.85       39.35     13.22 o 
   0  31   1      187.07      223.64     16.54 o 
   1  31   1      622.04      698.57     25.92 o 
   2  31   1     1834.36     1698.55     39.57 o 
   3  31   1      145.09      132.00     20.95 o 
   4  31   1      121.95      120.80     21.45 o 
   5  31   1      113.19      152.33     23.87 o 
   6  31   1      205.62      224.18     31.20 o 
   7  31   1      729.27      745.59     37.17 o 
   8  31   1       10.54       39.94     21.50 o 
   9  31   1       73.72      101.62     38.70 o 
 -10  32   1       69.96      230.62     50.24 o 
  -9  32   1        7.33       86.60     39.03 o 
  -8  32   1        4.08        7.71     19.29 o 
  -7  32   1     2395.25     2212.85     63.74 o 
  -6  32   1      133.62      187.30     25.39 o 
  -5  32   1      308.36      262.71     26.92 o 
  -4  32   1       28.71       28.28     18.20 o 
  -3  32   1      425.09      425.88     26.40 o 
  -2  32   1      864.83      775.97     32.06 o 
  -1  32   1        6.37      -20.78     14.14 o 
   0  32   1     1600.32     1494.41     45.60 o 
   1  32   1      220.11      245.13     21.48 o 
   2  32   1      616.10      585.34     27.47 o 
   3  32   1      297.89      318.13     26.84 o 
   4  32   1      101.31       71.92     23.97 o 
   5  32   1      587.31      580.92     43.85 o 
   6  32   1      139.56       99.75     21.09 o 
   7  32   1     1031.48     1021.40     42.10 o 
   8  32   1        4.59       30.60     20.59 o 
   9  32   1       87.24      117.77     39.02 o 
  -9  33   1     1243.53     1359.51     76.05 o 
  -8  33   1      129.34      141.31     24.41 o 
  -7  33   1     1145.42     1091.67     67.16 o 
  -6  33   1      214.44      217.93     27.47 o 
  -5  33   1       37.99       40.67     19.94 o 
  -4  33   1      542.33      447.49     31.59 o 
  -3  33   1     3100.29     2791.86     65.55 o 
  -2  33   1        7.82       26.50     17.52 o 
  -1  33   1       42.67       13.85     14.62 o 
   0  33   1       37.00       91.43     18.70 o 
   1  33   1     2021.55     1891.17     41.70 o 
   2  33   1      128.05      134.46     20.21 o 
   3  33   1      134.80      118.76     21.87 o 
   4  33   1       21.73       25.78     20.31 o 
   5  33   1      574.44      438.97     32.13 o 
   6  33   1       19.74       39.03     19.71 o 
   7  33   1      331.04      323.97     32.37 o 
   8  33   1       14.21       41.07     20.81 o 
   9  33   1       83.91      116.67     40.13 o 
  -9  34   1       25.83      142.48     55.63 o 
  -8  34   1       37.83       48.32     21.46 o 
  -7  34   1        0.08       -3.30     20.33 o 
  -6  34   1      474.13      443.93     33.94 o 
  -5  34   1     2542.59     2167.91     73.06 o 
  -4  34   1     1046.90      933.48     37.00 o 
  -3  34   1        8.41       61.04     16.35 o 
  -2  34   1      751.29      804.26     30.22 o 
  -1  34   1      888.61      832.62     33.72 o 
   0  34   1       78.28       99.41     31.63 o 
   1  34   1        0.10       53.15     19.09 o 
   2  34   1      434.36      402.26     22.87 o 
   3  34   1        6.04        5.07     17.33 o 
   4  34   1      255.58      216.52     27.11 o 
   5  34   1       92.66       72.81     19.91 o 
   6  34   1       12.56        5.79     19.23 o 
   7  34   1      108.15      133.83     24.86 o 
   8  34   1      118.44      135.48     24.55 o 
   9  34   1       21.68      101.35     58.65 o 
  -9  35   1       51.17       74.37     38.16 o 
  -8  35   1        9.74       51.85     21.75 o 
  -7  35   1      154.05      147.50     27.15 o 
  -6  35   1      315.28      321.71     31.43 o 
  -5  35   1      316.25      299.74     29.59 o 
  -4  35   1       20.16       20.29     16.19 o 
  -3  35   1      155.32      152.55     21.61 o 
  -2  35   1      194.60      215.74     20.50 o 
  -1  35   1     1881.93     1902.98     63.53 o 
   0  35   1     1896.69     1932.07     65.86 o 
   1  35   1      948.74      916.44     45.94 o 
   2  35   1      102.37      106.22     16.23 o 
   3  35   1       35.59       32.96     16.29 o 
   4  35   1       80.00       64.24     22.05 o 
   5  35   1       70.11       84.50     21.30 o 
   6  35   1      447.33      561.11     34.12 o 
   7  35   1      444.96      419.39     32.81 o 
   8  35   1        4.48      -47.95     31.33 o 
   9  35   1       28.24       98.18     55.81 o 
  -9  36   1       20.26       99.18     41.98 o 
  -8  36   1       47.39       34.50     35.86 o 
  -7  36   1       73.09      128.57     27.12 o 
  -6  36   1      117.37      133.73     25.94 o 
  -5  36   1        0.21       22.50     30.74 o 
  -4  36   1      454.20      393.25     26.94 o 
  -3  36   1      279.49      250.80     27.17 o 
  -2  36   1     1423.46     1289.42     54.14 o 
  -1  36   1     3689.80     3751.48    122.48 o 
   0  36   1      313.30      410.82     45.65 o 
   1  36   1      361.74      439.30     35.35 o 
   2  36   1      284.71      315.34     63.91 o 
   3  36   1        9.00      -15.71     17.32 o 
   4  36   1       18.98       40.01     32.87 o 
   5  36   1        4.38       10.67     18.15 o 
   6  36   1     1889.14     1710.72     53.40 o 
   7  36   1        1.53       26.99     21.71 o 
   8  36   1        1.94       14.63     36.00 o 
  -8  37   1       45.32       92.96     39.62 o 
  -7  37   1        8.36       -8.09     22.77 o 
  -6  37   1       79.78       91.81     25.41 o 
  -5  37   1      220.44      205.76     24.06 o 
  -4  37   1      558.43      527.00     40.79 o 
  -3  37   1        0.00       60.73     20.63 o 
  -2  37   1      310.10      287.62     35.62 o 
  -1  37   1     1196.58     1299.42     74.50 o 
   0  37   1     7487.72     7298.13    285.65 o 
   1  37   1      446.44      232.60     34.66 o 
   2  37   1      353.58      356.01     37.07 o 
   3  37   1      145.02      178.91     21.91 o 
   4  37   1      315.99      354.72     43.32 o 
   5  37   1      136.18      142.60     24.62 o 
   6  37   1       52.86       48.20     25.93 o 
   7  37   1     2456.59     2212.36     71.53 o 
   8  37   1      100.54      148.83     43.77 o 
  -8  38   1       58.61       43.00     36.18 o 
  -7  38   1        1.67        6.16     20.86 o 
  -6  38   1      180.78      179.03     29.05 o 
  -5  38   1       73.09       47.21     22.87 o 
  -4  38   1       30.55       16.53     17.69 o 
  -3  38   1      997.85     1040.52     50.87 o 
  -2  38   1      187.70      226.02     47.99 o 
  -1  38   1       83.66      181.25     30.37 o 
   0  38   1      859.26     1153.94     71.44 o 
   1  38   1      563.53      680.73    176.07 o 
   2  38   1       20.95       19.92     37.47 o 
   3  38   1      209.68      233.55     23.62 o 
   4  38   1       72.45       82.45     18.48 o 
   5  38   1      170.95      180.20     23.95 o 
   6  38   1        0.54       41.43     21.35 o 
   7  38   1        0.10       90.06     35.48 o 
   8  38   1      738.31     1042.29     71.40 o 
  -8  39   1        0.94       54.40     48.80 o 
  -7  39   1       10.59        1.98     36.27 o 
  -6  39   1       16.83       40.51     19.18 o 
  -5  39   1       99.92      153.08     22.83 o 
  -4  39   1        2.80        9.75     20.45 o 
  -3  39   1      177.38       63.16     48.59 o 
  -2  39   1        0.23       32.41     24.14 o 
  -1  39   1     7755.79     7196.31    163.19 o 
   0  39   1       65.45      224.05     43.66 o 
   1  39   1     2241.30     2225.70     92.69 o 
   2  39   1        4.99       11.68     43.81 o 
   3  39   1      166.37      153.34     36.16 o 
   4  39   1        7.10       29.85     18.80 o 
   5  39   1        4.48       42.86     20.27 o 
   6  39   1      927.74      948.16     44.23 o 
   7  39   1      746.83      791.16     65.38 o 
   8  39   1       12.37       37.05     52.44 o 
  -8  40   1       54.77       99.95     51.54 o 
  -7  40   1        0.24        8.91     29.78 o 
  -6  40   1      114.12       95.47     22.67 o 
  -5  40   1       84.66       72.61     21.23 o 
  -4  40   1      649.08      629.30     39.63 o 
  -3  40   1      244.27      226.17     38.75 o 
  -2  40   1        7.82       37.75     45.33 o 
  -1  40   1       45.68      301.74     71.81 o 
   0  40   1     1563.01     1772.03     86.43 o 
   1  40   1       28.14      157.44     28.31 o 
   2  40   1       10.91       17.86     53.43 o 
   3  40   1        0.08       23.16     27.75 o 
   4  40   1      520.58      556.72     32.93 o 
   5  40   1        1.09       17.49     19.84 o 
   6  40   1       99.30      189.80     48.81 o 
   7  40   1      598.12      682.67     60.90 o 
  -7  41   1      294.01      413.03     62.77 o 
  -6  41   1       55.00       72.11     21.91 o 
  -5  41   1       14.86       17.25     36.41 o 
  -4  41   1        0.75       36.97     35.98 o 
  -3  41   1       68.43      105.09     52.98 o 
  -2  41   1      267.64      319.16     44.51 o 
  -1  41   1      918.30      965.32     67.44 o 
   0  41   1     2865.51     3095.76    116.20 o 
   1  41   1      601.29      772.98     63.76 o 
   2  41   1      224.50      243.92     40.27 o 
   3  41   1       32.96       38.30     51.43 o 
   4  41   1      558.29      490.20     35.10 o 
   5  41   1       10.37       21.49     22.94 o 
   6  41   1       16.58       82.36     24.57 o 
   7  41   1      397.33      514.52     57.85 o 
  -7  42   1        3.99       48.96     37.42 o 
  -6  42   1        5.44       64.14     51.82 o 
  -5  42   1      174.05      182.72     30.49 o 
  -4  42   1        2.40       10.06     28.48 o 
  -3  42   1       10.30        8.15     29.45 o 
  -2  42   1      875.84      771.31     59.72 o 
  -1  42   1      138.10      230.50     46.77 o 
   0  42   1     1316.29     1536.15     82.26 o 
   1  42   1     1234.63     1066.51    106.40 o 
   2  42   1      161.74      183.39     38.10 o 
   3  42   1      155.18      152.97     38.60 o 
   4  42   1       81.62       62.40     22.19 o 
   5  42   1      108.16       73.49     24.59 o 
   6  42   1       25.76      103.67     30.41 o 
   7  42   1        2.20        9.48     48.41 o 
  -7  43   1       40.59       73.10     49.61 o 
  -6  43   1      252.30      328.33     71.82 o 
  -5  43   1       64.17      119.08     31.83 o 
  -4  43   1     1087.02     1052.74     69.08 o 
  -3  43   1        8.92       28.16     29.06 o 
  -2  43   1       69.52      111.18     34.50 o 
  -1  43   1       15.38      112.51     68.28 o 
   0  43   1     2570.26     2552.85    114.30 o 
   1  43   1     1343.43     1299.17    113.81 o 
   2  43   1      127.89      122.74     35.61 o 
   3  43   1       12.06       41.78     40.80 o 
   4  43   1       17.57       54.47     32.92 o 
   5  43   1      114.05      124.67     26.18 o 
   6  43   1       57.33      203.14     69.68 o 
  -6  44   1       13.78       -4.01     34.42 o 
  -5  44   1      730.73      596.71    118.11 o 
  -4  44   1       18.59       34.85     30.79 o 
  -3  44   1      282.48      277.30     44.43 o 
  -2  44   1        4.20       55.74     53.39 o 
  -1  44   1      819.66     1039.87     73.04 o 
   0  44   1       38.29      163.81     44.12 o 
   1  44   1      517.24      562.66     90.16 o 
   2  44   1       20.03       77.78     58.08 o 
   3  44   1       10.61       25.83     61.14 o 
   4  44   1       54.28       72.83     35.49 o 
   5  44   1      767.21      798.78     71.19 o 
   6  44   1      163.84      197.21     77.67 o 
  -6  45   1        2.87      -29.56     56.55 o 
  -5  45   1      420.54      412.90    104.91 o 
  -4  45   1      773.81      674.79     83.35 o 
  -3  45   1      412.74      371.23    116.84 o 
  -2  45   1      196.37      304.61     75.41 o 
  -1  45   1      227.31      261.52     48.01 o 
   0  45   1      179.73      374.59     56.92 o 
   1  45   1      213.24      315.04     78.25 o 
   2  45   1       16.35       26.31     63.45 o 
   3  45   1      635.87      582.44     57.59 o 
   4  45   1        6.03       31.22     32.72 o 
   5  45   1       11.37      103.99     64.43 o 
   6  45   1       63.82       71.92     64.39 o 
  -5  46   1       39.68      159.21     78.32 o 
  -4  46   1       21.92       44.56     36.65 o 
  -3  46   1       78.47      112.43     38.24 o 
  -2  46   1        3.69       76.92     59.32 o 
  -1  46   1      333.80      406.76     57.11 o 
   0  46   1      262.50      258.03     74.34 o 
   1  46   1      279.04      226.37     76.77 o 
   2  46   1        0.20      127.41     60.94 o 
   3  46   1       18.14       81.03     35.86 o 
   4  46   1      295.15      366.98    108.42 o 
   5  46   1     1404.44     1642.24    143.94 o 
  -5  47   1      152.02      265.09     87.64 o 
  -4  47   1       32.02       71.61     55.00 o 
  -3  47   1      435.00      454.24     90.98 o 
  -2  47   1       17.46      141.01     68.70 o 
  -1  47   1       20.14      222.06     69.96 o 
   0  47   1       15.99      198.98     66.19 o 
   1  47   1      184.61      274.00     76.97 o 
   2  47   1      128.69      169.85     73.87 o 
   3  47   1       20.33      109.70     69.64 o 
   4  47   1      175.90      194.53     45.12 o 
   5  47   1       27.14       81.50     66.14 o 
  -4  48   1       41.59       43.69     47.76 o 
  -3  48   1        0.69       68.60     66.91 o 
  -2  48   1       56.23       94.16     56.58 o 
  -1  48   1      137.77      301.21     71.51 o 
   0  48   1      407.75      564.41     90.49 o 
   1  48   1       32.35      139.92     62.07 o 
   2  48   1        0.02      125.94     67.95 o 
   3  48   1        9.58      193.61     66.08 o 
   4  48   1        1.82       95.16     71.25 o 
  -4  49   1        1.48      179.61     66.22 o 
  -3  49   1       37.08      179.83     61.72 o 
  -2  49   1       27.37      197.47     66.68 o 
  -1  49   1       72.15      275.47     74.02 o 
   0  49   1      106.37      274.62     71.18 o 
   1  49   1       64.80       86.60     64.22 o 
   2  49   1       79.72      222.70     76.52 o 
   3  49   1      272.36      432.95     93.80 o 
  -2  50   1        0.46      145.06     62.20 o 
   1  50   1       82.64      262.32     73.81 o 
   2  50   1       38.72      214.32     68.78 o 
   3  50   1      153.08      442.16     90.37 o 
  -2  51   1       82.16      332.90     72.71 o 
   1  51   1      277.03      470.46     86.99 o 
 -12   0   2      840.18     1172.32     80.16 o 
 -11   0   2       40.80      148.93     41.04 o 
 -10   0   2      367.39      354.86     64.89 o 
  -9   0   2       40.32       48.31     30.50 o 
  -8   0   2       35.97       50.43     28.93 o 
  -7   0   2      989.60     1128.71     88.31 o 
  -6   0   2      523.49      651.34     63.71 o 
  -5   0   2      406.55      431.13     49.60 o 
  -4   0   2     1461.07     1409.98     71.51 o 
  -3   0   2      963.29     1042.36     56.54 o 
  -2   0   2     2741.23     3112.46     98.18 o 
  -1   0   2     8688.47     8741.43    229.52 o 
   0   0   2    10363.52    10431.03    205.45 o 
   1   0   2      872.22      894.64     18.82 o 
   2   0   2     5624.89     6654.27    135.54 o 
   3   0   2      945.96      914.87     30.16 o 
   4   0   2     9546.42    10067.77    167.82 o 
   5   0   2      292.46      227.79     28.77 o 
   6   0   2     5473.62     5554.30    141.04 o 
   7   0   2     9772.98     9165.36    229.50 o 
   8   0   2     8619.68     8008.74    199.40 o 
   9   0   2      577.29      543.21     56.47 o 
  10   0   2       35.24       27.58     54.50 o 
  11   0   2      392.08      443.29    124.92 o 
  12   0   2      355.07      439.76     81.20 o 
 -12   1   2      194.09      301.18     59.26 o 
 -11   1   2        7.84       57.43     25.80 o 
 -10   1   2        3.57        2.90     20.20 o 
  -9   1   2      360.94      408.73     32.73 o 
  -8   1   2     2594.80     2467.75     64.95 o 
  -7   1   2       25.77       47.01     23.38 o 
  -6   1   2      294.59      364.40     65.13 o 
  -5   1   2       14.59       25.88     21.28 o 
  -4   1   2    13578.20    14523.66    280.51 o 
  -3   1   2      951.28      957.90     36.69 o 
  -1   1   2     6291.27     6618.12     99.50 o 
   0   1   2    10722.80     9973.56    181.97 o 
   1   1   2      120.25      144.39      6.61 o 
   2   1   2      177.56      205.64     12.22 o 
   3   1   2     1751.80     1826.92     35.16 o 
   4   1   2     7395.92     7040.21     97.32 o 
   5   1   2      406.32      390.64     24.74 o 
   6   1   2       44.38       31.63     16.83 o 
   7   1   2     1406.22     1410.99     50.78 o 
   8   1   2      313.46      330.37     31.82 o 
   9   1   2        0.52       10.23     21.55 o 
  10   1   2       96.25       57.69     27.79 o 
  11   1   2       11.89       65.28     41.71 o 
  12   1   2        2.56      150.38     62.99 o 
 -12   2   2      557.19      730.78     48.03 o 
 -11   2   2      199.67      218.30     32.86 o 
 -10   2   2        1.58        6.21     19.63 o 
  -9   2   2     1300.75     1210.79     48.55 o 
  -8   2   2      214.51      215.34     26.53 o 
  -7   2   2       34.21       14.21     19.17 o 
  -6   2   2      233.08      285.12     38.37 o 
  -5   2   2    12563.51    13977.30    277.47 o 
  -4   2   2      250.46      211.82     38.49 o 
  -2   2   2     6417.91     6063.09    186.16 o 
  -1   2   2    14614.34    15605.92    123.66 o 
   0   2   2       55.37       44.52      3.29 o 
   1   2   2    10304.56    10381.96     98.45 o 
   2   2   2     2414.16     2413.97     38.58 o 
   3   2   2     4565.73     4566.91     65.68 o 
   4   2   2       78.53      115.79     16.78 o 
   5   2   2     4153.53     3933.93     65.75 o 
   6   2   2       36.00       20.88     16.74 o 
   7   2   2      169.78      224.59     27.75 o 
   8   2   2     5051.47     4802.83     99.75 o 
   9   2   2      360.29      373.23     35.37 o 
  10   2   2        0.04       68.61     28.13 o 
  11   2   2       74.21      141.02     52.79 o 
  12   2   2        7.69      277.65     43.41 o 
 -12   3   2      420.88      598.61     66.81 o 
 -11   3   2        0.36       44.24     24.96 o 
 -10   3   2       41.36       50.41     21.97 o 
  -9   3   2        0.17        8.71     26.23 o 
  -8   3   2       17.00      -15.50     16.89 o 
  -7   3   2     1574.65     1637.57     57.37 o 
  -6   3   2      553.97      688.10     47.19 o 
  -5   3   2       83.53      468.87     54.05 o 
  -4   3   2     5329.51     5826.94    185.66 o 
  -3   3   2     1242.66     1494.78     56.18 o 
  -2   3   2     1719.96     1678.11     37.21 o 
  -1   3   2      383.96      337.35      4.29 o 
   0   3   2      769.42      361.55     10.42 o 
   1   3   2    26184.68    27752.65    239.81 o 
   2   3   2     5186.13     5030.27     75.76 o 
   3   3   2     3972.97     3843.75     57.71 o 
   4   3   2      429.94      453.18     20.72 o 
   5   3   2     1766.81     1899.29     42.24 o 
   6   3   2       22.55       41.17     18.96 o 
   7   3   2    22977.03    21541.72    304.83 o 
   8   3   2      223.05      217.34     29.21 o 
   9   3   2      161.75      117.60     27.51 o 
  10   3   2       41.91       42.81     28.36 o 
  11   3   2     1389.06     1510.05     73.25 o 
  12   3   2       32.29      109.17    105.99 o 
 -12   4   2      622.63      786.06     72.85 o 
 -11   4   2      184.11      248.19     37.14 o 
 -10   4   2       83.95       77.40     22.75 o 
  -9   4   2     3259.30     2866.04     65.60 o 
  -8   4   2       94.09       83.39     22.56 o 
  -7   4   2     3045.19     2792.47     94.59 o 
  -6   4   2      506.38      586.63     48.55 o 
  -4   4   2        4.33       18.32     17.40 o 
  -3   4   2     4891.18     4841.41     86.03 o 
  -2   4   2      577.26      503.74     22.36 o 
  -1   4   2        7.89       32.51      1.90 o 
   0   4   2     1168.21     1100.28     13.30 o 
   1   4   2     4241.99     4316.15     38.97 o 
   2   4   2     7372.97     7218.26     79.70 o 
   3   4   2     2919.14     3038.29     48.76 o 
   4   4   2      588.72      541.82     22.17 o 
   5   4   2     3328.01     3095.61     56.50 o 
   6   4   2     1527.03     1404.98     39.70 o 
   7   4   2      138.01      217.39     34.81 o 
   8   4   2        9.64       29.23     22.49 o 
   9   4   2      265.94      335.91     34.34 o 
  10   4   2      126.49      109.49     35.00 o 
  11   4   2      321.72      413.50     47.23 o 
  12   4   2      145.86      174.59    138.23 o 
 -12   5   2       11.99       90.36     39.01 o 
 -11   5   2      382.22      474.88     39.66 o 
 -10   5   2       43.23       49.37     21.26 o 
  -9   5   2       88.90      104.33     20.82 o 
  -8   5   2     1007.99      965.87     51.71 o 
  -7   5   2       76.40       71.60     23.86 o 
  -6   5   2     3265.89     3690.69     94.80 o 
  -5   5   2     2521.25     2792.94     65.73 o 
  -4   5   2      374.93      662.88     30.23 o 
  -3   5   2     1703.83     1689.32     35.86 o 
  -2   5   2      135.13      170.44     17.06 o 
  -1   5   2     1102.37     1055.64      9.08 o 
   0   5   2    25423.79    26412.82    216.77 o 
   1   5   2      250.70      283.33      6.43 o 
   2   5   2     5822.90     5565.60     63.40 o 
   3   5   2       20.60       23.28     10.08 o 
   4   5   2      383.16      425.39     19.93 o 
   5   5   2     2485.35     2374.86     48.40 o 
   6   5   2       45.66       50.54     15.37 o 
   7   5   2     7050.94     6577.78    118.68 o 
   8   5   2      203.38      329.89     35.91 o 
   9   5   2       53.69       81.20     25.28 o 
  10   5   2      162.80      184.22     56.10 o 
  11   5   2       66.14      105.08     34.25 o 
  12   5   2      333.55      394.30    115.59 o 
 -12   6   2       71.88      200.49     90.41 o 
 -11   6   2        0.11       72.93     36.52 o 
 -10   6   2      413.95      354.90     34.47 o 
  -9   6   2      280.92      229.88     29.28 o 
  -8   6   2      980.37      869.63     70.23 o 
  -7   6   2     1314.83     1235.88     43.84 o 
  -6   6   2      930.52      854.28     34.09 o 
  -5   6   2      221.70      331.14     22.46 o 
  -4   6   2     2169.70     2325.91     54.14 o 
  -3   6   2     2613.56     2703.12     48.55 o 
  -2   6   2    34162.82    35856.00    363.94 o 
  -1   6   2       93.87       72.95      2.99 o 
   0   6   2     3991.82     4074.09     34.84 o 
   1   6   2        4.06       -6.45      5.96 o 
   2   6   2    10172.73    10381.85    111.63 o 
   3   6   2      570.51      621.82     23.82 o 
   4   6   2      192.11      236.32     17.88 o 
   5   6   2     5304.96     5310.32     82.09 o 
   6   6   2     1240.18     1145.63     36.97 o 
   7   6   2     9160.60     8724.91    145.20 o 
   8   6   2    12045.53    10716.88    234.11 o 
   9   6   2      572.52      568.69     40.36 o 
  10   6   2        0.09       34.45     28.03 o 
  11   6   2        0.14       20.55     30.98 o 
  12   6   2       84.21      148.12     45.71 o 
 -12   7   2      422.92      407.94     62.09 o 
 -11   7   2       38.64       21.00     33.45 o 
 -10   7   2      226.26      244.34     33.13 o 
  -9   7   2      117.92      153.52     26.53 o 
  -8   7   2     1605.12     1458.59     51.64 o 
  -7   7   2     4360.77     4162.93     82.51 o 
  -6   7   2      468.57      628.85     30.21 o 
  -5   7   2     4631.89     5240.53     85.91 o 
  -4   7   2      707.12      631.48     25.91 o 
  -3   7   2       84.21      115.45     12.85 o 
  -2   7   2       82.60      114.54      7.09 o 
  -1   7   2       39.16       19.66      3.48 o 
   0   7   2     4298.95     4287.37     43.63 o 
   1   7   2     5399.37     5607.45     45.06 o 
   2   7   2     1256.87     1196.57     21.80 o 
   3   7   2      192.34      244.11     10.19 o 
   4   7   2     2825.52     3028.26     59.23 o 
   5   7   2     4134.23     4184.78     78.37 o 
   6   7   2       61.76       70.07     16.45 o 
   7   7   2     3424.85     3421.20     87.16 o 
   8   7   2      416.68      521.57     36.55 o 
   9   7   2       36.31       74.88     27.75 o 
  10   7   2       34.34       85.39     30.70 o 
  11   7   2      151.36      194.06     50.72 o 
  12   7   2       30.68       94.25     42.46 o 
 -12   8   2        8.61       -3.16     36.66 o 
 -11   8   2        0.83       12.75     36.16 o 
 -10   8   2      102.72       66.25     26.96 o 
  -9   8   2      712.82      763.21     37.15 o 
  -8   8   2        6.60        2.22     20.94 o 
  -7   8   2     3535.85     3375.24     91.30 o 
  -6   8   2      878.96      932.33     45.35 o 
  -5   8   2     1305.15     1437.47     39.12 o 
  -4   8   2     2920.15     2838.37     47.64 o 
  -3   8   2       13.31       14.15      8.01 o 
  -2   8   2     1088.51     1129.02     13.77 o 
  -1   8   2    13317.71    13977.30     88.07 o 
   0   8   2    20477.90    21014.25    161.60 o 
   1   8   2    18262.08    18854.73    133.09 o 
   2   8   2        7.86       14.94      4.96 o 
   3   8   2     1655.87     1538.67     25.42 o 
   4   8   2       94.32      150.12     10.05 o 
   5   8   2     2129.28     2137.46     44.93 o 
   6   8   2      138.87      191.89     21.73 o 
   7   8   2      997.59     1062.20     48.71 o 
   8   8   2     1131.33     1054.93     64.59 o 
   9   8   2       18.10      -23.03     22.38 o 
  10   8   2      130.85      193.05     36.21 o 
  11   8   2      320.95      306.51    136.32 o 
  12   8   2       90.97      135.14     58.56 o 
 -12   9   2       42.47      124.65     45.78 o 
 -11   9   2      765.39      730.33     70.52 o 
 -10   9   2       40.89       35.58     35.25 o 
  -9   9   2     4610.29     4039.31     89.50 o 
  -8   9   2      602.13      579.91     35.43 o 
  -7   9   2     3862.46     3348.44     77.19 o 
  -6   9   2       42.24       62.54     27.86 o 
  -5   9   2     9696.32     9230.35    122.28 o 
  -4   9   2     2251.24     2135.16     39.57 o 
  -3   9   2     5279.57     5720.24     60.62 o 
  -2   9   2        7.60       -2.97      3.62 o 
  -1   9   2    11719.34    11671.50     77.41 o 
   0   9   2        0.09       -6.72      3.36 o 
   1   9   2     1531.21     1756.46     21.33 o 
   2   9   2     1493.61     1481.28     17.06 o 
   3   9   2       46.31      118.65      9.02 o 
   4   9   2     1762.50     2057.16     29.56 o 
   5   9   2      234.98      251.80     18.88 o 
   6   9   2     1409.94     1386.43     39.22 o 
   7   9   2      410.67      380.27     30.32 o 
   8   9   2      827.17      737.02     47.10 o 
   9   9   2      629.47      646.08     47.65 o 
  10   9   2      148.55      175.86     34.12 o 
  11   9   2       30.30       65.45     43.41 o 
  12   9   2       49.18       75.65    115.65 o 
 -12  10   2        1.15       73.43     82.72 o 
 -11  10   2      310.76      378.36     59.07 o 
 -10  10   2        8.99       26.93     52.98 o 
  -9  10   2     1271.14     1151.84     47.51 o 
  -8  10   2     4250.24     4204.27     85.85 o 
  -7  10   2    13934.19    13245.42    194.97 o 
  -6  10   2      248.97      271.71     22.41 o 
  -5  10   2      941.36      964.99     29.68 o 
  -4  10   2        4.37       -0.71      5.02 o 
  -3  10   2     4692.94     4694.14     58.45 o 
  -2  10   2     2313.06     2433.00     24.00 o 
  -1  10   2      657.96      793.61     10.09 o 
   0  10   2     1166.54     1116.62     14.46 o 
   1  10   2     7743.54     8058.05     63.33 o 
   2  10   2      631.37      619.91     11.10 o 
   3  10   2    17937.91    19319.50    172.61 o 
   4  10   2      102.54       99.64      8.55 o 
   5  10   2      547.74      549.46     16.20 o 
   6  10   2       28.93       10.90      9.24 o 
   7  10   2     1832.33     1824.56     55.52 o 
   8  10   2      502.59      551.17     42.76 o 
   9  10   2      605.94      660.06     57.24 o 
  10  10   2      196.23      175.71     48.40 o 
  11  10   2      131.40      174.12     49.81 o 
  12  10   2       21.91      133.71    129.22 o 
 -12  11   2        2.67       62.04     39.69 o 
 -11  11   2       45.72       88.62     46.04 o 
 -10  11   2        6.58       -3.05     42.96 o 
  -9  11   2       38.45      108.44     65.11 o 
  -8  11   2     1339.42     1443.71     49.43 o 
  -7  11   2      272.51      288.27     28.02 o 
  -6  11   2     1319.03     1278.92     35.76 o 
  -5  11   2     4501.77     4426.17     68.28 o 
  -4  11   2      493.29      475.84     13.09 o 
  -3  11   2     1643.63     1659.60     20.87 o 
  -2  11   2       35.72       35.72      4.77 o 
  -1  11   2      674.06      612.35      8.99 o 
   0  11   2     1375.83     1291.95     15.91 o 
   1  11   2     2073.44     2142.47     22.60 o 
   2  11   2       17.51       -4.74      4.65 o 
   3  11   2      396.85      441.63     12.96 o 
   4  11   2       38.77       19.24      7.57 o 
   5  11   2     2371.98     2462.49     36.18 o 
   6  11   2      513.19      601.68     22.15 o 
   7  11   2        1.08        4.13     12.99 o 
   8  11   2      452.25      415.01     24.89 o 
   9  11   2      301.30      285.82     22.90 o 
  10  11   2      477.94      504.45     34.59 o 
  11  11   2      152.30      164.93     48.82 o 
 -12  12   2       23.40      169.86     47.60 o 
 -11  12   2       94.14      164.69     46.41 o 
 -10  12   2      926.37      810.84     70.20 o 
  -9  12   2      435.13      409.82     52.58 o 
  -8  12   2     3576.12     3177.30     71.85 o 
  -7  12   2     5468.55     5273.27     95.78 o 
  -6  12   2       58.17      127.31     17.17 o 
  -5  12   2     5418.16     5298.06     60.97 o 
  -4  12   2      227.12      350.43     11.94 o 
  -3  12   2     1078.19     1148.49     17.35 o 
  -2  12   2     3857.44     4280.06     41.25 o 
  -1  12   2      251.03      269.70      6.78 o 
   0  12   2       32.61        7.93      4.13 o 
   1  12   2      528.45      521.91     10.49 o 
   2  12   2     2544.13     2764.19     31.61 o 
   3  12   2      727.73      802.39     16.26 o 
   4  12   2     7411.54     8095.88     74.70 o 
   5  12   2      108.10      136.52     10.86 o 
   6  12   2     2059.22     2097.26     53.06 o 
   7  12   2      419.92      431.23     24.45 o 
   8  12   2      566.63      512.88     25.90 o 
   9  12   2       84.54       60.27     20.55 o 
  10  12   2      172.62      119.56     30.76 o 
  11  12   2        0.04       10.36     35.65 o 
 -12  13   2        8.99       69.72     88.78 o 
 -11  13   2        8.65       43.17     48.74 o 
 -10  13   2      141.26      195.57     47.45 o 
  -9  13   2     1127.29      988.00    107.35 o 
  -8  13   2      943.27      955.05     68.23 o 
  -7  13   2     9419.55     8848.94    139.85 o 
  -6  13   2        0.01        2.32     10.49 o 
  -5  13   2     4589.75     4546.99     54.62 o 
  -4  13   2      435.43      422.78     15.12 o 
  -3  13   2      539.66      571.84     12.33 o 
  -2  13   2     5470.48     5817.56     50.66 o 
  -1  13   2        9.26       17.43      4.16 o 
   0  13   2     1627.02     1542.06     18.31 o 
   1  13   2      779.05      900.93     13.52 o 
   2  13   2    19496.93    22045.71    193.12 o 
   3  13   2        2.52      -10.05      5.53 o 
   4  13   2     6103.28     6592.96     63.28 o 
   5  13   2      160.03      162.45     12.71 o 
   6  13   2      540.66      492.16     24.14 o 
   7  13   2      582.19      569.89     33.54 o 
   8  13   2       27.44       33.76     24.29 o 
   9  13   2      191.33      214.60     40.93 o 
  10  13   2       24.68      -11.38     23.44 o 
  11  13   2       81.25      101.49     30.28 o 
 -12  14   2      229.79      304.95     56.50 o 
 -11  14   2      108.79      226.30     52.77 o 
 -10  14   2       20.96       22.58     18.79 o 
  -9  14   2      152.54      108.58     21.22 o 
  -8  14   2      118.80      138.05     19.46 o 
  -7  14   2     2266.07     2278.09     55.40 o 
  -6  14   2      315.92      356.85     18.26 o 
  -5  14   2      421.38      426.89     16.16 o 
  -4  14   2     2967.72     3064.00     37.07 o 
  -3  14   2       25.23       17.08      6.32 o 
  -2  14   2       69.88       59.11      5.68 o 
  -1  14   2      672.82      753.85     11.13 o 
   0  14   2        7.76       -4.26      3.90 o 
   1  14   2       79.91       77.69      6.10 o 
   2  14   2    21938.57    23380.32    194.09 o 
   3  14   2     1366.81     1582.30     23.21 o 
   4  14   2     1060.67     1040.84     16.61 o 
   5  14   2     1550.67     1761.26     26.58 o 
   6  14   2       62.17       51.82     14.87 o 
   7  14   2      501.58      508.53     38.10 o 
   8  14   2       89.75       99.93     17.76 o 
   9  14   2      102.51       79.58     23.99 o 
  10  14   2      574.43      501.86     46.74 o 
  11  14   2      202.42      206.51     45.63 o 
 -12  15   2        7.45       95.60     41.99 o 
 -11  15   2      247.59      213.30     49.63 o 
 -10  15   2        0.00      -29.21     38.68 o 
  -9  15   2        9.23        5.31     20.29 o 
  -8  15   2        0.15      -15.35     17.12 o 
  -7  15   2       81.88       82.09     26.10 o 
  -6  15   2       26.67       36.29     12.71 o 
  -5  15   2     3719.62     3449.25     76.30 o 
  -4  15   2     2059.92     2212.12     24.31 o 
  -3  15   2    10973.38    11454.38    106.16 o 
  -2  15   2      539.40      588.76     13.08 o 
  -1  15   2     1800.55     1829.35     18.86 o 
   0  15   2     4685.54     4868.45     42.77 o 
   1  15   2      524.00      529.20     11.41 o 
   2  15   2      579.00      622.89     14.92 o 
   3  15   2     1773.42     1842.02     30.70 o 
   4  15   2     1402.78     1400.32     22.76 o 
   5  15   2     5573.14     5822.32     63.70 o 
   6  15   2        6.19        2.01     10.30 o 
   7  15   2     1027.89      890.60     31.91 o 
   8  15   2       12.62        8.75     18.92 o 
   9  15   2     1492.18     1254.65     51.31 o 
  10  15   2       28.21       26.98     24.31 o 
  11  15   2      236.90      207.54     34.28 o 
 -12  16   2      194.38      301.54     57.58 o 
 -11  16   2       85.48      108.17     37.27 o 
 -10  16   2        1.49        1.00     20.02 o 
  -9  16   2      840.31      788.93     45.48 o 
  -8  16   2     1488.45     1479.14    120.23 o 
  -7  16   2        1.51      -32.21     16.28 o 
  -6  16   2      555.14      613.78     25.02 o 
  -5  16   2      496.47      490.22     17.09 o 
  -4  16   2        7.22       14.32      6.20 o 
  -3  16   2     3003.32     3113.55     37.05 o 
  -2  16   2      159.24      175.94      7.29 o 
  -1  16   2     3203.34     3361.01     29.34 o 
   0  16   2        0.30       -0.42      3.57 o 
   1  16   2      344.34      370.23     10.39 o 
   2  16   2      136.40      112.78      8.28 o 
   3  16   2     3955.22     4197.58     46.81 o 
   4  16   2       51.88       43.14      7.49 o 
   5  16   2      224.60      221.35     12.91 o 
   6  16   2      326.90      322.61     17.87 o 
   7  16   2       37.55       21.51     15.05 o 
   8  16   2       33.31       12.95     18.21 o 
   9  16   2      937.08      762.47     51.71 o 
  10  16   2      408.23      436.58     38.25 o 
  11  16   2       71.29       90.63     30.37 o 
 -12  17   2       51.87      178.67     45.84 o 
 -11  17   2       59.92       81.03     42.97 o 
 -10  17   2      467.76      398.59     44.97 o 
  -9  17   2        0.61       27.06     23.76 o 
  -8  17   2       26.62       23.36     22.48 o 
  -7  17   2     1232.81     1125.86     41.75 o 
  -6  17   2       61.01       56.08     19.99 o 
  -5  17   2       97.16      121.61      9.90 o 
  -4  17   2     4311.50     4233.48     47.07 o 
  -3  17   2     2324.54     2190.15     27.44 o 
  -2  17   2        0.01      -12.86      6.43 o 
  -1  17   2     9409.44     9775.65     74.98 o 
   0  17   2      932.35      920.46     15.69 o 
   1  17   2      204.41      239.13      9.32 o 
   2  17   2     1015.42     1107.06     17.15 o 
   3  17   2      744.59      848.67     21.10 o 
   4  17   2      283.67      249.65     14.86 o 
   5  17   2      187.48      202.75     18.34 o 
   6  17   2       24.67       29.23     11.97 o 
   7  17   2      432.72      444.12     28.84 o 
   8  17   2        0.47       11.06     12.45 o 
   9  17   2     1321.53     1142.46     35.34 o 
  10  17   2      328.28      296.56     74.58 o 
  11  17   2       30.34       41.19     27.79 o 
 -12  18   2       18.87       38.59     71.13 o 
 -11  18   2      103.40       69.62     39.45 o 
 -10  18   2      154.47      162.16     28.95 o 
  -9  18   2      263.94      277.50     34.04 o 
  -8  18   2      384.81      320.72     33.49 o 
  -7  18   2        0.14      -32.33     17.92 o 
  -6  18   2     1577.14     1477.33     34.39 o 
  -5  18   2     2244.69     2384.50     34.81 o 
  -4  18   2      639.19      600.40     16.33 o 
  -3  18   2     1519.03     1616.43     23.31 o 
  -2  18   2     1043.01     1085.28     17.85 o 
  -1  18   2     1050.76     1080.94     21.07 o 
   0  18   2     1000.02     1001.80     16.51 o 
   1  18   2      760.34      836.65     14.85 o 
   2  18   2      138.66      192.72      8.77 o 
   3  18   2     1345.30     1336.44     23.38 o 
   4  18   2        0.08       -7.62      9.05 o 
   5  18   2      146.62      139.14     14.29 o 
   6  18   2     1414.06     1342.45     35.15 o 
   7  18   2       40.98       22.32     12.85 o 
   8  18   2       21.54       67.27     14.82 o 
   9  18   2       42.02       47.03     16.41 o 
  10  18   2       13.26       29.30     33.92 o 
  11  18   2       80.88      148.72     53.84 o 
 -12  19   2       29.06      133.32     42.04 o 
 -11  19   2       12.25        2.47     24.33 o 
 -10  19   2       56.34       51.48     27.20 o 
  -9  19   2        3.99      -27.85     24.42 o 
  -8  19   2      231.80      232.29     52.98 o 
  -7  19   2      118.22      146.34     15.18 o 
  -6  19   2       98.10      130.19     15.84 o 
  -5  19   2      270.63      280.35     14.42 o 
  -4  19   2      249.09      273.21     12.46 o 
  -3  19   2     2615.39     2685.35     34.92 o 
  -2  19   2     2077.81     2277.07     27.09 o 
  -1  19   2      307.24      356.44     10.08 o 
   0  19   2     4284.22     4179.33     39.76 o 
   1  19   2       90.37       65.57      7.08 o 
   2  19   2      292.46      286.40     10.37 o 
   3  19   2        2.17        0.47      6.52 o 
   4  19   2      262.49      332.92     15.75 o 
   5  19   2      313.83      290.30     17.41 o 
   6  19   2       23.10      -25.57     12.79 o 
   7  19   2       77.69       73.32     15.01 o 
   8  19   2     1003.84      905.03     31.81 o 
   9  19   2      238.88      258.10     22.30 o 
  10  19   2      130.38      108.28     32.38 o 
  11  19   2      105.48      212.82     58.65 o 
 -11  20   2      106.16       52.13     27.59 o 
 -10  20   2       66.81       69.90     35.19 o 
  -9  20   2       46.05       28.88     26.20 o 
  -8  20   2        1.71        0.19     12.67 o 
  -7  20   2     2571.26     2457.63     53.19 o 
  -6  20   2       62.80       57.46     12.69 o 
  -5  20   2      565.29      622.07     22.16 o 
  -4  20   2     1709.28     1746.56     30.88 o 
  -3  20   2      874.58      951.72     20.11 o 
  -2  20   2     7123.17     7366.78     59.54 o 
  -1  20   2        2.57        9.37      5.74 o 
   0  20   2       59.99       82.68      7.72 o 
   1  20   2     1234.92     1251.75     18.75 o 
   2  20   2     1702.30     1675.43     25.46 o 
   3  20   2       28.51       33.31      9.38 o 
   4  20   2     2022.34     2046.53     48.25 o 
   5  20   2      251.53      238.01     17.03 o 
   6  20   2       24.20        5.76     13.92 o 
   7  20   2      690.33      664.09     28.42 o 
   8  20   2       78.45       99.73     17.45 o 
   9  20   2      201.97      176.83     20.82 o 
  10  20   2       11.98       30.07     19.98 o 
  11  20   2        0.03       24.83     61.90 o 
 -11  21   2        9.53       25.40     27.71 o 
 -10  21   2      266.71      227.14     34.74 o 
  -9  21   2       13.64        7.06     15.33 o 
  -8  21   2       23.89       23.23     24.80 o 
  -7  21   2      652.83      656.42     28.98 o 
  -6  21   2        0.03      -25.76     12.88 o 
  -5  21   2      260.20      228.33     18.97 o 
  -4  21   2      523.48      524.17     19.14 o 
  -3  21   2      627.46      655.78     19.22 o 
  -2  21   2    18079.54    18809.08    137.10 o 
  -1  21   2     7888.76     7958.21     67.31 o 
   0  21   2      543.97      549.56     12.90 o 
   1  21   2     3419.28     3532.52     36.06 o 
   2  21   2     1662.95     1644.51     23.47 o 
   3  21   2      469.72      471.95     16.46 o 
   4  21   2       16.52       15.28     10.68 o 
   5  21   2      330.86      333.33     21.63 o 
   6  21   2       79.51       99.34     16.14 o 
   7  21   2      745.57      741.61     29.96 o 
   8  21   2      131.74      106.58     20.55 o 
   9  21   2       78.53       63.46     18.63 o 
  10  21   2       81.16      169.86     23.57 o 
  11  21   2       30.81       65.60     50.81 o 
 -11  22   2      281.62      307.72     94.78 o 
 -10  22   2      414.44      450.89     28.42 o 
  -9  22   2        0.02      -14.74     15.39 o 
  -8  22   2      701.95      660.22     30.91 o 
  -7  22   2     4325.46     3911.79     75.19 o 
  -6  22   2      733.05      743.13     30.03 o 
  -5  22   2       26.63       12.81     12.22 o 
  -4  22   2      501.94      560.75     20.22 o 
  -3  22   2       76.44       55.36     11.49 o 
  -2  22   2      656.56      699.17     20.49 o 
  -1  22   2       65.05       96.08     10.14 o 
   0  22   2       57.27       57.85      6.98 o 
   1  22   2       41.99       28.81      7.21 o 
   2  22   2        6.36       -1.00      6.57 o 
   3  22   2      495.83      490.31     17.13 o 
   4  22   2       53.82       60.30     14.04 o 
   5  22   2      935.02      905.11     31.22 o 
   6  22   2      770.72      654.47     28.44 o 
   7  22   2      969.22      814.26     37.52 o 
   8  22   2       26.21        9.26     15.78 o 
   9  22   2      177.37      164.09     29.75 o 
  10  22   2      637.35      619.40     37.59 o 
  11  22   2        2.27      106.85     96.80 o 
 -11  23   2       15.39      158.44     54.11 o 
 -10  23   2       11.33        9.46     17.97 o 
  -9  23   2      132.90      143.60     26.77 o 
  -8  23   2        4.66      -13.50     14.83 o 
  -7  23   2     2222.68     2035.74     51.83 o 
  -6  23   2     1638.80     1563.40     40.83 o 
  -5  23   2        0.12      -20.69     12.32 o 
  -4  23   2      214.53      231.67     15.29 o 
  -3  23   2      377.51      448.42     18.10 o 
  -2  23   2      611.33      645.88     14.49 o 
  -1  23   2        0.00       -2.20      6.56 o 
   0  23   2        5.21        4.71      6.09 o 
   1  23   2     1191.18     1388.62     22.16 o 
   2  23   2     3897.36     3841.89     40.85 o 
   3  23   2      251.33      267.03     14.63 o 
   4  23   2       26.21        6.83     13.24 o 
   5  23   2     1671.27     1568.73     41.03 o 
   6  23   2      101.23       93.27     16.95 o 
   7  23   2     1622.52     1432.16     41.17 o 
   8  23   2       13.05       -2.77     15.41 o 
   9  23   2       44.89       71.75     20.25 o 
  10  23   2      102.34      115.00     41.36 o 
 -11  24   2        6.20       50.14     22.76 o 
 -10  24   2      251.39      269.01     35.11 o 
  -9  24   2      159.93      118.50     26.13 o 
  -8  24   2      468.85      452.56     37.98 o 
  -7  24   2        4.68        2.51     16.63 o 
  -6  24   2      377.18      301.89     22.16 o 
  -5  24   2      134.64      129.37     17.65 o 
  -4  24   2      304.46      313.48     17.21 o 
  -3  24   2     3107.22     3286.51     48.29 o 
  -2  24   2     5144.45     5506.49     54.99 o 
  -1  24   2       77.10       76.87      8.37 o 
   0  24   2       11.62        8.50      7.73 o 
   1  24   2     1456.24     1511.65     23.75 o 
   2  24   2      665.82      758.61     17.17 o 
   3  24   2      192.80      184.41     13.83 o 
   4  24   2      481.55      474.36     23.80 o 
   5  24   2        2.45      -10.97     14.11 o 
   6  24   2       83.54       82.41     16.76 o 
   7  24   2       12.08        2.35     14.95 o 
   8  24   2       29.60       34.99     17.53 o 
   9  24   2       15.27       32.96     22.00 o 
  10  24   2       60.38       79.04     25.31 o 
 -11  25   2       56.80      146.15     52.73 o 
 -10  25   2      532.24      498.05     33.89 o 
  -9  25   2      106.24      110.63     22.52 o 
  -8  25   2     1295.56     1203.31     42.26 o 
  -7  25   2      682.76      632.03     33.19 o 
  -6  25   2     1104.80     1086.95     38.54 o 
  -5  25   2        7.94        3.36     14.43 o 
  -4  25   2      123.40      112.60     17.01 o 
  -3  25   2      744.90      749.78     24.20 o 
  -2  25   2      122.60      160.83     10.64 o 
  -1  25   2      354.27      340.49     15.01 o 
   0  25   2      831.31      762.74     17.29 o 
   1  25   2      902.70      868.32     19.05 o 
   2  25   2     3956.88     3765.08     41.44 o 
   3  25   2     2211.45     2167.54     38.04 o 
   4  25   2      468.88      385.89     26.21 o 
   5  25   2       35.06       39.13     14.84 o 
   6  25   2       91.64       53.02     17.07 o 
   7  25   2        4.09       18.95     21.80 o 
   8  25   2       82.73       85.95     19.82 o 
   9  25   2      155.83      188.18     23.61 o 
  10  25   2      275.89      343.96     36.38 o 
 -11  26   2       15.51      -17.92     66.53 o 
 -10  26   2      186.11      179.79     24.80 o 
  -9  26   2        0.41       20.91     33.31 o 
  -8  26   2      259.50      221.95     24.61 o 
  -7  26   2       20.10       -1.06     20.85 o 
  -6  26   2      104.52      110.28     34.57 o 
  -5  26   2      159.23      147.37     19.17 o 
  -4  26   2        8.82       -7.50     17.27 o 
  -3  26   2      210.25      220.70     16.55 o 
  -2  26   2       47.75       51.37     10.52 o 
  -1  26   2      703.06      772.29     17.59 o 
   0  26   2     2423.68     2094.40     31.31 o 
   1  26   2      597.11      574.54     15.91 o 
   2  26   2      143.90      153.94     13.33 o 
   3  26   2      743.80      694.52     26.66 o 
   4  26   2      280.76      298.06     24.35 o 
   5  26   2        5.91        1.53     21.92 o 
   6  26   2      142.14      131.11     23.64 o 
   7  26   2     2459.84     2180.23     56.46 o 
   8  26   2      328.68      282.93     29.71 o 
   9  26   2        6.00       13.77     18.82 o 
  10  26   2      129.88      173.28     43.00 o 
 -11  27   2       49.40      207.47     56.75 o 
 -10  27   2        3.66       31.21     23.78 o 
  -9  27   2      316.73      285.34     30.76 o 
  -8  27   2        2.46       26.74     18.74 o 
  -7  27   2       82.73       58.45     21.40 o 
  -6  27   2     1045.29     1008.24     69.28 o 
  -5  27   2      237.92      221.62     21.18 o 
  -4  27   2       25.75        7.97     17.80 o 
  -3  27   2     1099.18      992.14     25.19 o 
  -2  27   2      128.03      174.66     17.65 o 
  -1  27   2        2.32       17.95      9.34 o 
   0  27   2      255.29      289.36     14.91 o 
   1  27   2        6.90       -9.14      8.92 o 
   2  27   2      213.27      198.24     15.93 o 
   3  27   2     1855.94     1861.38     40.86 o 
   4  27   2       51.00       25.54     16.44 o 
   5  27   2      157.21      164.19     23.37 o 
   6  27   2       25.05       20.83     16.45 o 
   7  27   2      295.97      285.66     25.02 o 
   8  27   2        2.34       -7.61     20.12 o 
   9  27   2       90.17      136.17     23.13 o 
  10  27   2      801.79      937.62     90.48 o 
 -10  28   2      489.91      617.94     45.34 o 
  -9  28   2       55.88       51.36     21.38 o 
  -8  28   2       63.56       32.19     19.75 o 
  -7  28   2     1331.89     1351.70     58.59 o 
  -6  28   2     1825.71     1668.81     50.51 o 
  -5  28   2      307.76      280.73     22.93 o 
  -4  28   2        5.64       -8.90     15.09 o 
  -3  28   2       76.65       49.52     12.53 o 
  -2  28   2      270.04      260.56     17.68 o 
  -1  28   2      263.59      291.67     15.75 o 
   0  28   2      644.78      612.17     17.82 o 
   1  28   2       77.11       68.72     11.50 o 
   2  28   2       10.88       -8.12     12.54 o 
   3  28   2      269.66      300.92     20.16 o 
   4  28   2      477.87      499.93     26.79 o 
   5  28   2     2086.78     1920.21     48.85 o 
   6  28   2       27.24       22.45     16.00 o 
   7  28   2      751.91      668.84     33.71 o 
   8  28   2       11.19       40.77     20.08 o 
   9  28   2      366.78      358.85     39.52 o 
  10  28   2       31.57       48.71     37.03 o 
 -10  29   2      160.55      264.55     58.60 o 
  -9  29   2      271.55      248.54     26.74 o 
  -8  29   2      377.15      387.84     31.91 o 
  -7  29   2        4.06       22.13     24.61 o 
  -6  29   2       75.25       74.06     20.35 o 
  -5  29   2        1.52       18.63     15.55 o 
  -4  29   2       79.95      107.93     18.61 o 
  -3  29   2      604.02      596.86     21.51 o 
  -2  29   2      592.92      578.13     23.13 o 
  -1  29   2     1251.87     1218.60     29.43 o 
   0  29   2        3.12        3.33     11.80 o 
   1  29   2     2229.85     2098.99     33.29 o 
   2  29   2      759.61      832.61     27.02 o 
   3  29   2      232.79      242.51     30.14 o 
   4  29   2      117.74      103.33     18.30 o 
   5  29   2      267.90      208.80     23.44 o 
   6  29   2     1494.74     1287.58     41.95 o 
   7  29   2     1219.25     1115.08     41.09 o 
   8  29   2        3.83       23.65     19.59 o 
   9  29   2      334.04      325.78     34.33 o 
  10  29   2       32.11      149.70     40.07 o 
 -10  30   2      140.65      201.04     55.13 o 
  -9  30   2        6.85       45.73     19.71 o 
  -8  30   2       55.11       72.11     22.14 o 
  -7  30   2      437.76      462.63     33.16 o 
  -6  30   2     1184.15     1253.58     45.33 o 
  -5  30   2       55.43       17.43     18.40 o 
  -4  30   2       99.21      109.53     18.25 o 
  -3  30   2        6.39        0.51     11.93 o 
  -2  30   2        1.98       -5.56     16.73 o 
  -1  30   2      582.50      674.32     24.02 o 
   0  30   2      862.50      869.96     21.92 o 
   1  30   2      804.19      774.88     23.55 o 
   2  30   2      275.87      289.79     21.09 o 
   3  30   2      259.44      219.55     21.27 o 
   4  30   2        4.04        5.16     14.94 o 
   5  30   2      776.13      811.87     34.59 o 
   6  30   2       74.09       38.32     18.03 o 
   7  30   2       17.87       36.28     20.17 o 
   8  30   2      930.63      859.49     64.79 o 
   9  30   2       15.90       28.34     32.66 o 
 -10  31   2      175.41      245.54     55.19 o 
  -9  31   2       12.25        8.27     19.35 o 
  -8  31   2      202.32      190.49     26.75 o 
  -7  31   2      271.36      285.47     28.61 o 
  -6  31   2     1779.01     1752.61     53.57 o 
  -5  31   2       21.15       28.75     18.55 o 
  -4  31   2       81.12       71.92     15.12 o 
  -3  31   2       61.15       41.12     14.74 o 
  -2  31   2       95.46       51.25     14.03 o 
  -1  31   2       66.36       88.35     14.21 o 
   0  31   2     1134.47     1162.53     29.59 o 
   1  31   2      515.04      466.56     21.65 o 
   2  31   2     2239.20     2195.69     52.61 o 
   3  31   2        3.04        3.59     16.64 o 
   4  31   2      105.59      126.17     19.93 o 
   5  31   2      125.79      112.86     20.08 o 
   6  31   2      931.64      889.65     42.08 o 
   7  31   2      539.51      479.81     32.08 o 
   8  31   2       35.48       94.73     22.52 o 
   9  31   2       45.72       86.14     40.44 o 
 -10  32   2      253.55      355.92     63.19 o 
  -9  32   2        0.75       21.99     23.00 o 
  -8  32   2        0.34      -31.63     19.15 o 
  -7  32   2       56.03       50.43     24.92 o 
  -6  32   2        7.89       44.37     20.39 o 
  -5  32   2       16.09        1.14     17.76 o 
  -4  32   2      648.49      672.15     47.66 o 
  -3  32   2       78.88       64.63     18.36 o 
  -2  32   2        3.06        4.07     13.08 o 
  -1  32   2      962.44      965.51     28.38 o 
   0  32   2     3825.33     3736.56     75.89 o 
   1  32   2     1852.67     1733.85     38.76 o 
   2  32   2     1956.64     1953.59     48.68 o 
   3  32   2      100.22      114.49     21.69 o 
   4  32   2      628.26      647.83     31.95 o 
   5  32   2      354.95      348.67     28.64 o 
   6  32   2        3.16       42.49     19.18 o 
   7  32   2      289.34      338.49     44.28 o 
   8  32   2      705.73      717.32     38.38 o 
   9  32   2        0.90       74.70     38.16 o 
  -9  33   2       94.09       95.47     50.09 o 
  -8  33   2       70.52       79.34     24.05 o 
  -7  33   2        8.31        5.13     23.93 o 
  -6  33   2     1143.05     1021.63     47.93 o 
  -5  33   2      647.56      587.88     35.10 o 
  -4  33   2      157.18      180.72     24.39 o 
  -3  33   2       15.17      -20.14     22.26 o 
  -2  33   2     2098.25     2024.95     44.45 o 
  -1  33   2      641.77      718.79     27.94 o 
   0  33   2      386.47      465.82     28.25 o 
   1  33   2     2050.00     1994.06     40.23 o 
   2  33   2      349.20      383.79     24.30 o 
   3  33   2       38.04       16.68     18.71 o 
   4  33   2        3.42       35.50     19.99 o 
   5  33   2       28.00       36.86     18.58 o 
   6  33   2      163.51      108.74     22.26 o 
   7  33   2       20.16       46.00     21.10 o 
   8  33   2      186.49      186.58     25.86 o 
   9  33   2        4.39      122.31     65.84 o 
  -9  34   2       77.99      153.80     48.69 o 
  -8  34   2        3.64       39.10     31.55 o 
  -7  34   2      969.01      907.89     44.14 o 
  -6  34   2      106.04       78.31     23.08 o 
  -5  34   2       77.03      102.69     49.42 o 
  -4  34   2      715.30      718.12     29.72 o 
  -3  34   2        3.19       15.16     19.03 o 
  -2  34   2        0.32       33.50     15.88 o 
  -1  34   2      284.38      351.56     46.32 o 
   0  34   2       42.05       57.88     18.57 o 
   1  34   2      217.00      253.87     25.26 o 
   2  34   2      517.22      510.69     24.28 o 
   3  34   2        8.58       -6.80     17.50 o 
   4  34   2        4.03       -0.39     17.02 o 
   5  34   2      375.76      433.33     29.75 o 
   6  34   2      158.44      157.21     24.15 o 
   7  34   2      106.20      145.16     30.59 o 
   8  34   2       84.90      129.79     46.51 o 
   9  34   2        0.83       85.38     38.96 o 
  -9  35   2      139.55      203.63     46.74 o 
  -8  35   2        0.64        8.85     21.71 o 
  -7  35   2      165.00      176.80     27.25 o 
  -6  35   2      118.64       72.75     24.14 o 
  -5  35   2      209.37      261.49     24.11 o 
  -4  35   2       55.65       39.58     16.58 o 
  -3  35   2     1120.15      977.11     37.37 o 
  -2  35   2        6.25       14.32     15.85 o 
  -1  35   2     2663.81     2558.98     97.35 o 
   0  35   2       80.77       81.36     22.88 o 
   1  35   2     2095.91     2009.37     80.99 o 
   2  35   2      340.81      377.75     22.83 o 
   3  35   2      185.52      210.67     23.18 o 
   4  35   2       33.50       41.05     18.38 o 
   5  35   2       13.11       19.58     18.53 o 
   6  35   2       34.76       33.40     20.17 o 
   7  35   2     2075.14     1926.11     57.43 o 
   8  35   2      822.26      767.33     64.35 o 
  -9  36   2       76.96      139.20     41.52 o 
  -8  36   2       11.72        8.10     32.77 o 
  -7  36   2        4.47       31.51     22.39 o 
  -6  36   2       27.77       47.99     22.19 o 
  -5  36   2      154.07      159.23     22.15 o 
  -4  36   2       22.05       18.33     16.22 o 
  -3  36   2      357.35      373.46     28.20 o 
  -2  36   2        4.85       46.20     18.23 o 
  -1  36   2        0.66       12.63     30.20 o 
   0  36   2      355.10      404.44     35.94 o 
   1  36   2     6799.21     6468.34    190.70 o 
   2  36   2        1.43       23.77     17.64 o 
   3  36   2      110.50      144.19     21.34 o 
   4  36   2       18.67       30.05     18.68 o 
   5  36   2        1.30        3.51     17.83 o 
   6  36   2      435.07      443.63     32.80 o 
   7  36   2      329.91      331.10     31.40 o 
   8  36   2      511.32      557.03     57.74 o 
  -9  37   2      108.42      190.90     42.39 o 
  -8  37   2      114.35      121.14     55.59 o 
  -7  37   2      168.28      132.90     34.15 o 
  -6  37   2       34.69       42.41     18.67 o 
  -5  37   2      115.79      116.82     21.40 o 
  -4  37   2      954.37      855.51     44.36 o 
  -3  37   2      246.58      244.59     24.89 o 
  -2  37   2      743.72      840.64     47.37 o 
  -1  37   2      390.97      440.89     51.15 o 
   0  37   2      305.87      420.30     51.08 o 
   1  37   2       81.34      200.84     68.45 o 
   2  37   2       11.87      -10.53     16.29 o 
   3  37   2        8.46       13.80     14.87 o 
   4  37   2        2.67       -9.24     16.56 o 
   5  37   2       95.32       76.85     21.01 o 
   6  37   2     2184.78     1990.28     58.53 o 
   7  37   2      136.32      185.60     30.22 o 
   8  37   2      108.95      205.68     45.60 o 
  -8  38   2      139.06      230.08     61.91 o 
  -7  38   2       23.13        8.01     22.52 o 
  -6  38   2        0.82        5.43     16.88 o 
  -5  38   2      229.14      247.49     37.05 o 
  -4  38   2       78.24      124.17     25.09 o 
  -3  38   2       13.74       24.34     24.59 o 
  -2  38   2      460.83      444.23     38.23 o 
  -1  38   2       87.99       87.07     54.71 o 
   0  38   2      209.76      453.11     52.29 o 
   1  38   2      151.94      245.93     41.69 o 
   2  38   2      360.53      327.97     55.83 o 
   3  38   2        0.07        0.74     17.68 o 
   4  38   2      266.05      313.74     27.43 o 
   5  38   2       19.00       36.24     21.24 o 
   6  38   2      189.14      258.59     29.18 o 
   7  38   2      437.81      526.23     45.95 o 
   8  38   2     1440.41     1659.04    150.33 o 
  -8  39   2       23.40       31.47     36.11 o 
  -7  39   2        0.00       -7.84     35.09 o 
  -6  39   2      784.25      739.63     37.01 o 
  -5  39   2      529.27      500.74     33.54 o 
  -4  39   2       72.03       53.30     22.93 o 
  -3  39   2      355.66      340.37     44.80 o 
  -2  39   2      228.58      233.67     32.20 o 
  -1  39   2       19.50       29.81     34.25 o 
   0  39   2     5365.96     5547.16    160.13 o 
   1  39   2       91.62       21.64     35.32 o 
   2  39   2      582.78      517.19     49.68 o 
   3  39   2      100.34       55.98     19.31 o 
   4  39   2       31.68        8.59     22.52 o 
   5  39   2       15.02       26.16     19.64 o 
   6  39   2        9.37       50.77     21.95 o 
   7  39   2       50.05      114.69     42.00 o 
  -8  40   2      378.66      532.96     57.76 o 
  -7  40   2      159.83      197.27     42.46 o 
  -6  40   2        1.44        5.35     20.96 o 
  -5  40   2        0.90       36.89     32.86 o 
  -4  40   2      171.63      150.57     29.31 o 
  -3  40   2       13.56       41.94     55.84 o 
  -2  40   2       26.31       48.95     25.24 o 
  -1  40   2       18.92       54.62     37.96 o 
   0  40   2      955.14     1181.99     72.05 o 
   1  40   2      313.80      294.75     58.32 o 
   2  40   2        6.60       53.22     42.99 o 
   3  40   2      290.80      255.96     35.14 o 
   4  40   2      234.69      256.03     28.43 o 
   5  40   2      339.91      354.53     31.42 o 
   6  40   2       52.43       84.77     38.70 o 
   7  40   2       32.26      197.03     53.13 o 
  -7  41   2       17.63       71.80     84.57 o 
  -6  41   2        9.94       -1.69     18.46 o 
  -5  41   2       50.09       58.24     25.25 o 
  -4  41   2       73.65       95.10     25.90 o 
  -3  41   2      270.70      221.79     40.01 o 
  -2  41   2      401.79      391.96     38.32 o 
  -1  41   2      933.95     1023.56     72.50 o 
   0  41   2      975.49     1012.71     79.82 o 
   1  41   2      180.10      309.35     73.79 o 
   2  41   2       76.43       86.65     37.25 o 
   3  41   2      328.83      349.49     35.30 o 
   4  41   2       67.36       64.28     33.37 o 
   5  41   2        5.97       22.08     20.81 o 
   6  41   2      105.10      153.06     33.07 o 
   7  41   2     1977.37     2152.92    122.24 o 
  -7  42   2      419.41      670.82    250.74 o 
  -6  42   2       14.02       46.53     26.03 o 
  -5  42   2      831.26      741.90     44.91 o 
  -4  42   2      108.27       51.89     31.43 o 
  -3  42   2      213.42      204.76     40.48 o 
  -2  42   2        0.00       35.74     48.17 o 
  -1  42   2     1753.68     1672.79     87.08 o 
   0  42   2      578.24      790.86     79.93 o 
   1  42   2     1884.22     1640.89    127.26 o 
   2  42   2      394.34      451.72     58.90 o 
   3  42   2      139.07       77.74     33.98 o 
   4  42   2      357.71      349.10     37.43 o 
   5  42   2      142.38       85.75     57.55 o 
   6  42   2       67.91       73.52     37.15 o 
   7  42   2       32.15       21.50     45.62 o 
  -7  43   2      167.99      273.36     62.61 o 
  -6  43   2       75.94      148.01     40.75 o 
  -5  43   2      603.64      544.75     67.03 o 
  -4  43   2      291.72      223.65     41.54 o 
  -3  43   2      339.13      227.10     40.27 o 
  -2  43   2       47.31       77.44     48.30 o 
  -1  43   2     1660.06     1805.03     89.78 o 
   0  43   2      890.85     1047.74     72.10 o 
   1  43   2      669.69      754.28     96.63 o 
   2  43   2       15.06       57.24     40.15 o 
   3  43   2      196.75      271.93     88.85 o 
   4  43   2        9.83       39.21     25.71 o 
   5  43   2       45.25        7.00     31.77 o 
   6  43   2       37.74       50.98     48.96 o 
  -6  44   2       35.01      105.08     39.38 o 
  -5  44   2      211.02      214.61     41.94 o 
  -4  44   2      210.09      245.37     43.93 o 
  -3  44   2       23.61       36.11     30.62 o 
  -2  44   2       38.33      150.10     77.42 o 
  -1  44   2      366.15      472.58     57.57 o 
   0  44   2        2.06      181.65     70.74 o 
   1  44   2      671.06      723.17     99.84 o 
   2  44   2       14.27        9.10     52.80 o 
   3  44   2       17.20        4.38     31.70 o 
   4  44   2       23.70      -13.03     24.77 o 
   5  44   2      344.72      351.26     92.40 o 
   6  44   2        0.04       27.54     63.47 o 
  -6  45   2      332.98      277.01     69.43 o 
  -5  45   2       78.78       89.34     36.76 o 
  -4  45   2       19.59       -5.37     54.36 o 
  -3  45   2       34.53       36.53     36.82 o 
  -2  45   2      226.68      305.29     76.85 o 
  -1  45   2        0.04      180.29     43.65 o 
   0  45   2       19.01      232.00     70.53 o 
   1  45   2       24.28      105.39     61.11 o 
   2  45   2       22.68       49.07     58.54 o 
   3  45   2       67.01       22.72     32.56 o 
   4  45   2      242.33      270.73     47.34 o 
   5  45   2        0.96       34.59     61.69 o 
  -6  46   2      116.31      247.88     80.35 o 
  -5  46   2       38.84      132.88     66.80 o 
  -4  46   2       28.21       15.46     74.29 o 
  -3  46   2       27.22       54.11     33.01 o 
  -2  46   2       87.81       70.08     56.49 o 
  -1  46   2       88.76      235.05     47.90 o 
   0  46   2     1166.74     1326.22    115.96 o 
   1  46   2      141.41      217.84     74.23 o 
   2  46   2      693.54      976.66    116.03 o 
   3  46   2      326.45      356.53     66.64 o 
   4  46   2       20.95       27.28     35.00 o 
   5  46   2      117.74      137.97     67.65 o 
  -5  47   2      148.88      149.24     69.75 o 
  -4  47   2      235.37      255.68     47.77 o 
  -3  47   2       24.51       47.05     58.08 o 
  -2  47   2        0.18       95.90     54.62 o 
  -1  47   2       89.68      262.21     49.48 o 
   0  47   2       25.79      222.73     71.88 o 
   1  47   2        0.01      148.96     67.92 o 
   2  47   2        1.11       53.33     59.34 o 
   3  47   2       82.60       49.57     65.31 o 
   4  47   2       51.53       68.53     38.93 o 
  -4  48   2        4.37       53.86     49.85 o 
  -3  48   2      115.64      214.47     74.86 o 
  -2  48   2       35.99      190.39     64.76 o 
  -1  48   2       26.64      204.82     60.16 o 
   0  48   2       21.70      148.88     59.11 o 
   1  48   2        0.57      164.36     73.32 o 
   2  48   2       27.01       86.85     69.63 o 
   3  48   2       22.66      156.58     73.11 o 
   4  48   2       46.39      116.67     68.09 o 
  -4  49   2       11.38      246.52     67.04 o 
  -3  49   2       36.02      261.04     77.04 o 
  -2  49   2        0.01      139.15     60.65 o 
   0  49   2       12.90      101.25     63.07 o 
   1  49   2       16.37      115.28     63.77 o 
   2  49   2        5.01      201.73     73.19 o 
   3  49   2      488.31      568.94    101.95 o 
  -3  50   2       25.35      165.26     64.20 o 
  -2  50   2        6.00      165.27     57.54 o 
   1  50   2       12.27      114.38     64.24 o 
   2  50   2      114.13      214.95     74.07 o 
  -2  51   2       64.96      418.98     75.92 o 
   1  51   2       53.01      237.46     72.25 o 
 -12   1   3        8.34       67.05     42.40 o 
 -11   1   3       26.96       84.31     23.95 o 
 -10   1   3      167.53      201.59     27.93 o 
  -9   1   3      477.97      507.94     34.98 o 
  -8   1   3      177.72      200.77     30.75 o 
  -7   1   3       11.39      -30.41     28.01 o 
  -6   1   3       11.98       10.00     27.89 o 
  -5   1   3     2006.34     2046.93     67.50 o 
  -4   1   3    24370.40    26155.57    483.55 o 
  -3   1   3       54.69       65.71     23.69 o 
  -2   1   3     3990.30     3878.55     85.70 o 
  -1   1   3    23940.38    25207.71    174.16 o 
   0   1   3     1599.67     1564.64     15.59 o 
   1   1   3     7030.25     7456.94     66.66 o 
   2   1   3      666.88      653.89     13.53 o 
   3   1   3    12132.22    12139.28    136.57 o 
   4   1   3      598.59      590.65     20.23 o 
   5   1   3       17.91        9.20     11.81 o 
   6   1   3      848.72      942.38     40.88 o 
   7   1   3      635.42      725.65     47.36 o 
   8   1   3      344.18      381.98     34.96 o 
   9   1   3       15.22       10.57     26.85 o 
  10   1   3       10.69       18.94     26.14 o 
  11   1   3      172.41      142.62     42.73 o 
 -12   2   3      449.64      474.19     58.95 o 
 -11   2   3      189.81      264.37     33.17 o 
 -10   2   3      152.94      178.58     25.60 o 
  -9   2   3       81.59       83.96     22.12 o 
  -8   2   3     2563.24     2488.02     74.68 o 
  -7   2   3       16.56       -1.78     28.72 o 
  -6   2   3      146.69      146.45     30.60 o 
  -5   2   3     5988.38     6977.07    154.31 o 
  -4   2   3     8754.73     9065.45    264.04 o 
  -3   2   3      259.71      251.65     34.27 o 
  -2   2   3    18556.83    18495.52    340.90 o 
  -1   2   3     8712.08     8911.97     62.30 o 
   0   2   3    18008.33    18002.80    152.90 o 
   1   2   3      281.62      289.05      8.74 o 
   2   2   3    40902.57    41155.36    416.09 o 
   3   2   3     1273.62     1267.63     25.73 o 
   4   2   3     1542.56     1471.25     34.70 o 
   5   2   3     5134.96     5043.72     79.75 o 
   6   2   3     1562.95     1464.26     49.01 o 
   7   2   3    15037.57    14179.47    215.13 o 
   8   2   3       57.50       91.83     26.03 o 
   9   2   3       24.00       23.15     23.82 o 
  10   2   3      838.46      795.95     56.52 o 
  11   2   3      267.57      430.41     66.73 o 
  12   2   3      740.82     1093.82     75.04 o 
 -12   3   3      416.76      419.18     58.10 o 
 -11   3   3       75.02      105.59     27.37 o 
 -10   3   3      107.21      168.40     36.01 o 
  -9   3   3      664.55      602.11     37.28 o 
  -8   3   3       37.61       -6.00     21.22 o 
  -7   3   3      451.04      476.63    127.67 o 
  -6   3   3      845.02      664.30    174.80 o 
  -4   3   3     4639.62     4168.28    584.32 o 
  -3   3   3       21.89        3.38     13.64 o 
  -2   3   3    29510.69    29730.26    438.17 o 
  -1   3   3      236.92      257.90      4.98 o 
   0   3   3   148389.14   153775.19   1222.68 o 
   1   3   3      689.91      672.66     15.39 o 
   2   3   3      443.05      253.39     16.34 o 
   3   3   3      175.94      202.81     15.99 o 
   4   3   3     1697.34     1904.43     39.81 o 
   5   3   3      836.22      845.78     30.29 o 
   6   3   3     6713.70     6166.06     97.05 o 
   7   3   3     3375.94     3398.07     79.47 o 
   8   3   3    10929.32    10076.33    168.66 o 
   9   3   3       39.11       -4.68     29.01 o 
  10   3   3      457.93      537.88     80.43 o 
  11   3   3      408.82      529.06     51.88 o 
  12   3   3      270.00      412.26     80.44 o 
 -12   4   3      127.11      242.98     83.67 o 
 -11   4   3       81.12       71.26     26.39 o 
 -10   4   3       28.58       42.86     20.83 o 
  -9   4   3       29.64       36.66     18.72 o 
  -8   4   3      721.05      679.38     46.49 o 
  -7   4   3      231.36      323.48     61.72 o 
  -6   4   3       18.69       19.05     15.99 o 
  -5   4   3     1968.40     2439.50     60.95 o 
  -4   4   3     3906.49     4445.42     85.29 o 
  -3   4   3      411.90      440.25     23.56 o 
  -2   4   3    54627.06    55898.51    619.38 o 
  -1   4   3      294.14      373.76      5.54 o 
   0   4   3    23491.86    22513.68    191.12 o 
   1   4   3     1382.31     1360.69     18.83 o 
   2   4   3        1.03        6.29      4.42 o 
   3   4   3        1.34      -19.70      9.85 o 
   4   4   3        0.09       -1.02      9.98 o 
   5   4   3      280.16      352.51     25.84 o 
   6   4   3      447.34      496.46     27.60 o 
   7   4   3     3654.93     3485.07     80.20 o 
   8   4   3      358.99      414.85     35.34 o 
   9   4   3      693.48      778.98     53.61 o 
  10   4   3       17.91       73.00     30.27 o 
  11   4   3        3.51       29.16     30.94 o 
  12   4   3      165.90      369.34     70.89 o 
 -12   5   3        3.73      126.65     43.69 o 
 -11   5   3        6.66       55.63     36.41 o 
 -10   5   3       25.64       27.76     13.63 o 
  -9   5   3     1317.22     1133.88     56.12 o 
  -8   5   3      101.14       72.12     20.49 o 
  -7   5   3       30.82      -15.81     15.08 o 
  -6   5   3      907.93      945.27     52.88 o 
  -5   5   3     3014.59     3497.24     76.29 o 
  -4   5   3      126.48      103.98     17.69 o 
  -3   5   3      408.82      389.02     22.20 o 
  -2   5   3    13588.69    13730.02    140.05 o 
  -1   5   3      369.57      467.63      6.84 o 
   0   5   3      187.92      176.86     11.50 o 
   1   5   3     3120.34     2839.33     27.13 o 
   2   5   3      507.77      409.72      9.78 o 
   3   5   3      418.58      436.09     17.14 o 
   4   5   3       33.98       28.95     12.32 o 
   5   5   3     1295.14     1387.73     37.50 o 
   6   5   3     1879.56     1667.20     47.88 o 
   7   5   3     6761.77     6292.48    116.03 o 
   8   5   3     9363.13     8731.72    176.04 o 
   9   5   3        0.88       46.75     26.68 o 
  10   5   3      266.28      275.77     60.22 o 
  11   5   3      773.86      850.91    141.46 o 
  12   5   3       13.29      204.90    136.00 o 
 -12   6   3      239.18      307.19     70.76 o 
 -11   6   3       80.42      206.07     45.69 o 
 -10   6   3        1.77        4.31     17.55 o 
  -9   6   3       17.21       12.11     20.76 o 
  -8   6   3      192.75      257.44     29.21 o 
  -7   6   3      145.57      191.36     23.85 o 
  -6   6   3       42.81       89.08     23.97 o 
  -5   6   3      158.05      167.27     43.05 o 
  -4   6   3     3633.94     3581.53     72.61 o 
  -3   6   3      165.10      223.88     18.07 o 
  -2   6   3     2533.92     2681.65     25.59 o 
  -1   6   3     2478.95     2552.02     19.88 o 
   0   6   3     1549.44     1441.68     21.68 o 
   1   6   3   222943.09   228714.00   1665.44 o 
   2   6   3     1396.68     1320.65     18.34 o 
   3   6   3      398.58      518.54     14.08 o 
   4   6   3       39.56        6.02     12.89 o 
   5   6   3     1066.53      999.39     35.83 o 
   6   6   3      821.57      704.80     34.05 o 
   7   6   3     3688.32     3567.12     79.95 o 
   8   6   3        7.69       52.59     25.40 o 
   9   6   3      610.97      590.69     49.87 o 
  10   6   3        6.64       87.80     32.09 o 
  11   6   3        5.44       61.60     56.49 o 
  12   6   3      284.88      385.65    149.68 o 
 -12   7   3        3.70       38.86     37.31 o 
 -11   7   3       85.71       99.28     40.81 o 
 -10   7   3       66.05       67.58     21.97 o 
  -9   7   3      250.77      246.17     29.16 o 
  -8   7   3     1076.89     1042.93     45.14 o 
  -7   7   3      676.01      854.92     37.98 o 
  -6   7   3      506.67      613.05     36.03 o 
  -5   7   3      538.11      637.33     33.86 o 
  -4   7   3        1.32      -14.14     14.70 o 
  -3   7   3     8428.41     8579.11     93.82 o 
  -2   7   3       21.18        6.14      3.01 o 
  -1   7   3    68580.84    69442.56    463.03 o 
   0   7   3    16654.14    16344.01    203.24 o 
   1   7   3    44096.38    47316.57    344.04 o 
   2   7   3       14.12       15.58      6.03 o 
   3   7   3     1483.33     1459.27     25.26 o 
   4   7   3        9.20        3.05      6.05 o 
   5   7   3        2.49      -14.99     12.69 o 
   6   7   3     1168.37     1152.69     59.51 o 
   7   7   3       29.76       59.65     20.39 o 
   8   7   3     2416.52     2238.06     76.22 o 
   9   7   3        1.00        7.52     24.41 o 
  10   7   3       19.95       31.70     61.67 o 
  11   7   3       21.31       36.68     43.72 o 
 -12   8   3        3.62       49.86     37.90 o 
 -11   8   3      100.83      134.49     41.45 o 
 -10   8   3       35.38       11.94     28.23 o 
  -9   8   3     1066.81     1026.70     46.05 o 
  -8   8   3       25.46       28.15     22.18 o 
  -7   8   3     1574.26     1559.79     47.66 o 
  -6   8   3        5.92      -18.05     12.19 o 
  -5   8   3     3807.13     4067.95     95.68 o 
  -4   8   3      311.08      409.53     27.44 o 
  -3   8   3     6947.79     7333.31     81.96 o 
  -2   8   3      121.62      121.99      5.43 o 
  -1   8   3     7316.30     7374.24     52.89 o 
   0   8   3     8694.21     8673.68     74.79 o 
   1   8   3      443.42      483.96      9.96 o 
   2   8   3       41.49       30.51      5.44 o 
   3   8   3    11396.92    11499.14    106.15 o 
   4   8   3     1695.30     1737.18     26.81 o 
   5   8   3     1022.28      998.61     20.09 o 
   6   8   3      531.50      584.59     27.82 o 
   7   8   3     1312.46     1153.14     46.31 o 
   8   8   3      333.15      348.53     38.62 o 
   9   8   3       21.52       25.00     25.88 o 
  10   8   3       82.97      110.39     38.18 o 
  11   8   3       57.96       87.07     45.74 o 
 -12   9   3      134.49      137.32     46.09 o 
 -11   9   3       23.38       82.45     46.48 o 
 -10   9   3     1264.19      936.00    101.25 o 
  -9   9   3     3166.37     2719.37     92.95 o 
  -8   9   3     1525.47     1358.03     49.40 o 
  -7   9   3     4868.76     4636.52     87.56 o 
  -6   9   3      239.81      257.77     21.65 o 
  -5   9   3     1749.13     1572.86     47.59 o 
  -4   9   3     4039.00     4044.16     57.75 o 
  -3   9   3     5571.26     5775.95     66.99 o 
  -2   9   3      312.04      234.94      7.11 o 
  -1   9   3      517.32      520.10      9.35 o 
   0   9   3    69619.02    73178.09    594.13 o 
   1   9   3     4467.81     4505.45     38.38 o 
   2   9   3     8013.75     8272.36     69.10 o 
   3   9   3      242.65      222.73      9.07 o 
   4   9   3     4249.15     4480.11     53.65 o 
   5   9   3        2.83      -13.81      7.27 o 
   6   9   3       58.21       62.96      9.81 o 
   7   9   3     2947.20     2667.45     52.16 o 
   8   9   3      192.06      222.03     34.08 o 
   9   9   3       34.62       39.17     26.14 o 
  10   9   3      482.17      511.69     31.64 o 
  11   9   3      573.59      661.67     73.55 o 
 -12  10   3      295.75      363.72    153.90 o 
 -11  10   3        3.56       51.23     37.25 o 
 -10  10   3      263.98      310.04     50.59 o 
  -9  10   3       60.67       51.58     25.72 o 
  -8  10   3     1334.69     1373.37     64.55 o 
  -7  10   3     2919.84     2848.32     64.52 o 
  -6  10   3        3.25       18.76     14.70 o 
  -5  10   3      821.53      733.42     27.36 o 
  -4  10   3     3917.67     3709.18     47.66 o 
  -3  10   3     1845.33     1803.40     23.66 o 
  -2  10   3     3254.41     3071.91     29.40 o 
  -1  10   3        2.14       -1.10      4.35 o 
   0  10   3    15038.23    15375.61    128.21 o 
   1  10   3      660.78      611.96     11.31 o 
   2  10   3    27683.99    29666.54    229.48 o 
   3  10   3      640.85      674.50     15.38 o 
   4  10   3     3574.56     4086.99     45.39 o 
   5  10   3     1279.69     1323.58     25.26 o 
   6  10   3     1278.52     1331.75     34.05 o 
   7  10   3      136.40      106.63     17.08 o 
   8  10   3        5.10       14.06     13.35 o 
   9  10   3      125.95      114.39     27.40 o 
  10  10   3       27.74       55.30     22.33 o 
  11  10   3        0.16       44.97     84.98 o 
 -12  11   3      328.33      348.56     60.54 o 
 -11  11   3       19.54       89.69     41.54 o 
 -10  11   3        7.68       24.36     34.05 o 
  -9  11   3      183.22      270.35     51.00 o 
  -8  11   3      236.46      219.54     26.22 o 
  -7  11   3    10991.82    10510.33    160.45 o 
  -6  11   3        0.65       10.24     12.71 o 
  -5  11   3      224.04      207.34     12.88 o 
  -4  11   3      207.90      166.48      8.58 o 
  -3  11   3     6094.34     6344.59     53.85 o 
  -2  11   3     2160.78     2014.57     23.07 o 
  -1  11   3      523.38      553.25     11.26 o 
   0  11   3       28.21       14.00      5.00 o 
   1  11   3      705.07      708.42     13.02 o 
   2  11   3       28.73       83.67      6.64 o 
   3  11   3     1413.91     1446.52     24.71 o 
   4  11   3      652.09      534.22     12.63 o 
   5  11   3      837.19      809.11     20.72 o 
   6  11   3       42.06       41.11     14.39 o 
   7  11   3     1167.52     1086.65     33.45 o 
   8  11   3      278.13      234.58     20.24 o 
   9  11   3      106.41      121.87     23.29 o 
  10  11   3     1309.77     1211.53     50.92 o 
  11  11   3      175.91      153.42     36.87 o 
 -12  12   3       20.46       68.95     44.52 o 
 -11  12   3       16.58       30.44     37.19 o 
 -10  12   3        0.12       -8.58     31.16 o 
  -9  12   3     5528.39     5004.45    220.91 o 
  -8  12   3      225.87      341.98     35.87 o 
  -7  12   3      298.08      297.20     27.08 o 
  -6  12   3        5.50       13.38     10.19 o 
  -5  12   3      881.23     1042.07     20.37 o 
  -4  12   3     2022.37     2080.35     29.24 o 
  -3  12   3     3515.70     3201.93     32.79 o 
  -2  12   3     4107.60     4302.92     36.92 o 
  -1  12   3       80.14       51.47      5.12 o 
   0  12   3      143.29      121.41      6.45 o 
   1  12   3     1248.48     1238.08     16.76 o 
   2  12   3      393.63      395.13     11.22 o 
   3  12   3     3619.36     3949.86     41.07 o 
   4  12   3        2.15        3.09      6.30 o 
   5  12   3       62.29       70.22     10.17 o 
   6  12   3      814.99      764.57     28.08 o 
   7  12   3      142.76      143.68     17.88 o 
   8  12   3       12.44       18.00     14.45 o 
   9  12   3       21.42       36.46     36.81 o 
  10  12   3       66.02      120.31     27.12 o 
  11  12   3       85.96       64.20     63.21 o 
 -12  13   3       51.12      170.10     63.28 o 
 -11  13   3       10.04       34.96     52.04 o 
 -10  13   3       54.09       64.08     37.46 o 
  -9  13   3       44.48       81.35     45.23 o 
  -8  13   3     1021.95     1009.43     68.27 o 
  -7  13   3      749.74      733.28     25.57 o 
  -6  13   3      590.66      567.92     16.50 o 
  -5  13   3      537.12      518.96     15.35 o 
  -4  13   3        0.21       -3.86      4.08 o 
  -3  13   3      917.67      908.37     16.50 o 
  -2  13   3     1243.60     1290.88     16.05 o 
  -1  13   3     1244.39     1162.85     14.80 o 
   0  13   3        0.01       -2.70      3.42 o 
   1  13   3      191.46       84.06      6.61 o 
   2  13   3     2040.32     2147.63     26.78 o 
   3  13   3     9264.77     9773.81     88.05 o 
   4  13   3        5.65        2.24      8.04 o 
   5  13   3     2789.78     2836.01     39.29 o 
   6  13   3      334.50      368.99     29.21 o 
   7  13   3      161.51      190.34     19.01 o 
   8  13   3      212.42      234.65     21.50 o 
   9  13   3       29.25       32.41     25.33 o 
  10  13   3      106.48       94.33     42.44 o 
  11  13   3        0.57       -9.79     29.38 o 
 -12  14   3        6.13       32.80     49.04 o 
 -11  14   3       87.37      162.49     47.41 o 
 -10  14   3      349.89      263.60     48.69 o 
  -9  14   3      174.13      197.75     23.72 o 
  -8  14   3       42.81       24.68     16.35 o 
  -7  14   3      498.88      520.02     31.54 o 
  -6  14   3        1.39       14.30     10.79 o 
  -5  14   3     1216.46     1297.28     24.07 o 
  -4  14   3      280.36      288.15      9.83 o 
  -3  14   3      752.18      764.80     16.02 o 
  -2  14   3     3230.19     3446.96     30.04 o 
  -1  14   3        4.26       -0.59      4.34 o 
   0  14   3     1884.27     1891.95     21.63 o 
   1  14   3     6872.73     6985.17     60.21 o 
   2  14   3     2099.69     2117.28     27.32 o 
   3  14   3     2036.36     2132.45     29.36 o 
   4  14   3      904.30      898.54     17.38 o 
   5  14   3      265.23      303.22     15.42 o 
   6  14   3     1954.05     1993.67     37.78 o 
   7  14   3      310.12      300.50     22.28 o 
   8  14   3        0.69       -0.04     15.22 o 
   9  14   3        0.00       -2.86     21.48 o 
  10  14   3        7.84       47.42     25.69 o 
  11  14   3        2.23       47.16     40.82 o 
 -12  15   3        1.79      111.06     44.16 o 
 -11  15   3      122.53      122.46     35.63 o 
 -10  15   3       50.92       19.07     19.66 o 
  -9  15   3      873.68      916.50     43.65 o 
  -8  15   3        2.42       20.88     47.20 o 
  -7  15   3       90.53       59.06     20.26 o 
  -6  15   3      198.32      203.72     20.89 o 
  -5  15   3      164.15      152.85      9.21 o 
  -4  15   3      254.64      237.14      9.03 o 
  -3  15   3     1727.99     1995.87     24.61 o 
  -2  15   3     7604.53     7890.83     57.86 o 
  -1  15   3       23.50       27.55      4.72 o 
   0  15   3      751.11      817.80     13.32 o 
   1  15   3        0.11       -8.24      5.41 o 
   2  15   3    11354.83    12117.38    113.86 o 
   3  15   3        5.46       -3.18      7.25 o 
   4  15   3      472.19      485.40     14.19 o 
   5  15   3      772.69      714.92     23.27 o 
   6  15   3      444.26      465.24     20.12 o 
   7  15   3      158.96      160.43     14.30 o 
   8  15   3       34.04       38.46     12.45 o 
   9  15   3      395.86      367.25     23.09 o 
  10  15   3      515.23      495.60     44.01 o 
  11  15   3        9.80       39.07     32.97 o 
 -12  16   3       12.31      120.59     42.75 o 
 -11  16   3        4.08       27.21     54.40 o 
 -10  16   3       20.18       46.74     22.54 o 
  -9  16   3       27.13       20.46     40.93 o 
  -8  16   3     1095.97     1071.93     46.91 o 
  -7  16   3      160.23      153.41     38.97 o 
  -6  16   3       56.98       46.92     17.27 o 
  -5  16   3     1037.73     1170.79     18.57 o 
  -4  16   3     2030.60     2085.82     26.29 o 
  -3  16   3      135.00      155.07      8.23 o 
  -2  16   3       13.82       -0.18      5.26 o 
  -1  16   3     1960.94     1977.63     19.88 o 
   0  16   3     2435.14     2502.92     25.58 o 
   1  16   3       97.11       92.83      7.55 o 
   2  16   3      234.76      362.51     11.22 o 
   3  16   3      111.91      131.55     10.06 o 
   4  16   3      361.78      392.38     14.62 o 
   5  16   3      237.04      187.18     15.38 o 
   6  16   3      154.28      108.64     14.12 o 
   7  16   3        8.59       -0.61     11.07 o 
   8  16   3       19.19       27.06     16.35 o 
   9  16   3      743.31      726.01     29.70 o 
  10  16   3      294.56      331.86     37.88 o 
  11  16   3       74.52      125.53     50.87 o 
 -12  17   3        5.70       25.81     53.92 o 
 -11  17   3       19.93       46.91     30.90 o 
 -10  17   3      553.52      572.17     44.12 o 
  -9  17   3      531.37      479.73     39.33 o 
  -8  17   3       22.85       40.31     21.49 o 
  -7  17   3     1339.93     1326.56     44.85 o 
  -6  17   3      317.07      348.80     40.63 o 
  -5  17   3     1554.69     1673.90     24.74 o 
  -4  17   3      592.84      518.57     14.96 o 
  -3  17   3      121.47      119.36      8.00 o 
  -2  17   3     6033.48     6308.69     51.07 o 
  -1  17   3      491.32      564.88     11.43 o 
   0  17   3     9330.43     9334.46     72.89 o 
   1  17   3      252.91      291.42      9.27 o 
   2  17   3      327.68      328.79     10.02 o 
   3  17   3      258.99      320.47     15.39 o 
   4  17   3       81.44       75.80     10.98 o 
   5  17   3      138.84      152.27     14.95 o 
   6  17   3      168.54      162.64     15.89 o 
   7  17   3      366.02      347.75     21.11 o 
   8  17   3      105.39       74.18     15.47 o 
   9  17   3      576.20      556.71     28.03 o 
  10  17   3       28.92       44.88     23.46 o 
  11  17   3        0.86       43.26     73.78 o 
 -12  18   3       24.28      211.53     86.80 o 
 -11  18   3      181.03      176.62     30.43 o 
 -10  18   3      342.12      351.68     38.01 o 
  -9  18   3      471.18      407.32     37.60 o 
  -8  18   3        0.23       20.32     23.00 o 
  -7  18   3     1479.93     1452.25     47.53 o 
  -6  18   3      402.70      379.69     17.09 o 
  -5  18   3     3982.45     4148.38     51.58 o 
  -4  18   3     1443.30     1389.00     40.80 o 
  -3  18   3    12385.05    13259.04    123.47 o 
  -2  18   3     8413.02     9060.11     70.19 o 
  -1  18   3      141.91      162.69      7.04 o 
   0  18   3      172.55      180.41      7.81 o 
   1  18   3     2126.87     2236.28     24.50 o 
   2  18   3      544.79      615.61     13.26 o 
   3  18   3      392.82      374.51     14.63 o 
   4  18   3      185.53      223.47     14.21 o 
   5  18   3      661.49      584.51     22.86 o 
   6  18   3      457.83      367.43     20.58 o 
   7  18   3       19.25       10.89     14.02 o 
   8  18   3        3.88       15.05     14.43 o 
   9  18   3      477.22      553.91     28.71 o 
  10  18   3       11.30       20.64     19.06 o 
  11  18   3     1576.33     1438.43     97.32 o 
 -12  19   3        1.33       98.76     77.49 o 
 -11  19   3       16.39       23.57     24.75 o 
 -10  19   3        1.22       -7.65     41.25 o 
  -9  19   3        4.82        6.66     62.47 o 
  -8  19   3        0.30       -5.12     41.16 o 
  -7  19   3      575.41      628.19     35.46 o 
  -6  19   3       33.14       19.42     11.93 o 
  -5  19   3     1269.10     1340.42     26.46 o 
  -4  19   3      942.33      882.21     19.90 o 
  -3  19   3      120.32      152.30      9.89 o 
  -2  19   3     1222.38     1330.09     17.78 o 
  -1  19   3        1.80       -2.50      4.56 o 
   0  19   3      338.42      324.19      9.40 o 
   1  19   3      114.55      149.95      9.24 o 
   2  19   3      233.23      247.08      9.49 o 
   3  19   3      656.44      799.10     19.15 o 
   4  19   3        2.74       -4.32      9.91 o 
   5  19   3       18.21        7.72     11.73 o 
   6  19   3       11.45       10.32     13.38 o 
   7  19   3       10.86       32.02     14.74 o 
   8  19   3      253.27      221.39     20.38 o 
   9  19   3        0.58       29.36     16.85 o 
  10  19   3        3.01       -1.95     18.98 o 
  11  19   3      478.85      436.29     69.36 o 
 -12  20   3      351.40      413.64     85.26 o 
 -11  20   3      376.14      388.73     52.75 o 
 -10  20   3      253.67      257.87     38.15 o 
  -9  20   3       69.42       50.56     52.08 o 
  -8  20   3       29.83       49.19     16.21 o 
  -7  20   3     1497.46     1323.06     35.75 o 
  -6  20   3      230.30      229.19     17.01 o 
  -5  20   3      882.15      880.45     25.17 o 
  -4  20   3      493.12      500.73     18.21 o 
  -3  20   3      826.04      857.18     19.49 o 
  -2  20   3      427.37      409.03     13.37 o 
  -1  20   3     2473.14     2605.27     27.11 o 
   0  20   3       76.53       75.90      6.83 o 
   1  20   3     3543.16     3549.51     34.55 o 
   2  20   3      177.12      210.14      9.55 o 
   3  20   3      644.92      678.73     17.76 o 
   4  20   3       33.68       42.75     11.89 o 
   5  20   3       31.81       16.77     13.52 o 
   6  20   3      136.31       95.33     16.37 o 
   7  20   3      294.21      279.59     21.68 o 
   8  20   3       47.96       29.23     16.31 o 
   9  20   3      235.15      247.65     23.69 o 
  10  20   3       37.34        7.50     18.77 o 
  11  20   3        1.58       55.51     79.34 o 
 -11  21   3      123.51      143.15     32.07 o 
 -10  21   3       38.28       20.35     29.20 o 
  -9  21   3      392.51      409.21     25.72 o 
  -8  21   3       17.19       12.13     14.91 o 
  -7  21   3      103.47      118.60     20.40 o 
  -6  21   3      954.83      970.35     31.80 o 
  -5  21   3     1236.87     1193.16     29.82 o 
  -4  21   3     2305.80     2356.64     55.66 o 
  -3  21   3     5811.61     6112.96     65.84 o 
  -2  21   3      842.81      773.20     15.45 o 
  -1  21   3      606.01      680.59     13.51 o 
   0  21   3        1.38        0.01      5.80 o 
   1  21   3      223.09      260.69     12.39 o 
   2  21   3      444.75      441.19     12.81 o 
   3  21   3       79.71       83.50     10.32 o 
   4  21   3      936.91      981.63     28.83 o 
   5  21   3      211.61      170.93     18.08 o 
   6  21   3      529.49      392.21     23.37 o 
   7  21   3       22.10       45.23     16.22 o 
   8  21   3     1170.55     1093.63     37.16 o 
   9  21   3      454.09      432.22     27.98 o 
  10  21   3       49.26       82.97     24.63 o 
  11  21   3       57.58      207.09    106.26 o 
 -11  22   3      151.64      214.12     36.63 o 
 -10  22   3      666.64      761.85     36.59 o 
  -9  22   3       10.49       42.05     17.52 o 
  -8  22   3     2010.92     1887.73     52.38 o 
  -7  22   3       95.39       78.25     20.17 o 
  -6  22   3     3370.76     3072.48     58.80 o 
  -5  22   3      154.12      137.25     15.15 o 
  -4  22   3       36.50       11.50     10.48 o 
  -3  22   3       84.47       83.08     10.18 o 
  -2  22   3     3207.89     3567.28     36.51 o 
  -1  22   3      518.27      507.98     11.90 o 
   0  22   3     2488.04     2463.53     26.52 o 
   1  22   3       23.78        8.12      7.05 o 
   2  22   3     3308.98     3615.03     43.34 o 
   3  22   3        2.82       -2.69      9.20 o 
   4  22   3      462.18      476.51     20.10 o 
   5  22   3       33.91      -25.14     12.57 o 
   6  22   3     2196.56     1737.21     43.94 o 
   7  22   3        1.48        6.58     14.79 o 
   8  22   3        0.24       23.43     16.13 o 
   9  22   3       94.76       80.49     20.20 o 
  10  22   3       33.79       70.62     25.06 o 
 -11  23   3        7.29       -1.07     62.25 o 
 -10  23   3      258.79      310.83     27.12 o 
  -9  23   3      456.17      456.54     30.61 o 
  -8  23   3      609.58      668.02     61.94 o 
  -7  23   3      164.27      163.06     20.49 o 
  -6  23   3      579.36      561.00     27.77 o 
  -5  23   3        0.82        2.31     12.87 o 
  -4  23   3        1.77      -13.12      9.92 o 
  -3  23   3        9.66        9.71      9.31 o 
  -2  23   3     5217.87     5508.16     50.94 o 
  -1  23   3      289.89      328.06     10.33 o 
   0  23   3     3517.45     3345.67     34.28 o 
   1  23   3      807.40      854.81     16.48 o 
   2  23   3      662.24      572.55     15.36 o 
   3  23   3      554.51      567.75     19.63 o 
   4  23   3       71.92       59.23     14.24 o 
   5  23   3      436.08      417.35     28.26 o 
   6  23   3     2826.43     2403.19     53.14 o 
   7  23   3       69.96       82.60     17.70 o 
   8  23   3        8.13       19.17     16.67 o 
   9  23   3      349.24      311.37     32.12 o 
  10  23   3      395.06      446.07     39.01 o 
 -11  24   3        5.23       75.91     44.34 o 
 -10  24   3        0.13        6.14     20.41 o 
  -9  24   3        0.57       20.81     18.24 o 
  -8  24   3      140.84      137.39     22.02 o 
  -7  24   3       65.67       88.36     22.80 o 
  -6  24   3     2820.33     2797.39     56.95 o 
  -5  24   3      722.54      759.33     39.60 o 
  -4  24   3      590.05      558.30     20.91 o 
  -3  24   3      342.45      311.75     15.38 o 
  -2  24   3      175.39      163.76     11.51 o 
  -1  24   3      909.32     1030.99     16.83 o 
   0  24   3       23.39       39.37      6.62 o 
   1  24   3      247.97      257.01     11.51 o 
   2  24   3      520.29      520.69     15.13 o 
   3  24   3      689.45      676.34     24.09 o 
   4  24   3      761.98      709.79     29.63 o 
   5  24   3      414.68      377.99     44.56 o 
   6  24   3     1144.67      939.53     34.29 o 
   7  24   3        1.75       20.67     19.53 o 
   8  24   3      172.90      158.41     25.39 o 
   9  24   3      113.41      125.99     23.62 o 
  10  24   3      430.68      484.02     37.11 o 
 -11  25   3      203.21      320.06     37.05 o 
 -10  25   3      133.18      144.10     24.89 o 
  -9  25   3      260.34      278.45     32.78 o 
  -8  25   3        9.11       29.53     17.84 o 
  -7  25   3     3378.87     3324.58     71.43 o 
  -6  25   3       27.56       20.40     19.50 o 
  -5  25   3      510.94      455.22     26.07 o 
  -4  25   3      323.21      344.69     20.34 o 
  -3  25   3        2.25        3.98      9.79 o 
  -2  25   3     1281.37     1371.72     25.01 o 
  -1  25   3      333.43      379.65     12.05 o 
   0  25   3      364.75      377.38     13.15 o 
   1  25   3     5400.56     5130.31     55.38 o 
   2  25   3     1109.28     1136.35     28.72 o 
   3  25   3      246.56      300.72     17.95 o 
   4  25   3        0.08      -21.72     13.24 o 
   5  25   3      858.59      690.77     30.68 o 
   6  25   3     1443.25     1147.10     38.20 o 
   7  25   3      146.45      115.17     20.07 o 
   8  25   3        0.65       22.63     17.61 o 
   9  25   3      540.23      569.05     33.54 o 
  10  25   3      126.90      107.89     39.55 o 
 -11  26   3        5.15      113.09     37.97 o 
 -10  26   3      292.64      377.33     50.89 o 
  -9  26   3      159.21      218.16     27.14 o 
  -8  26   3      972.44      975.10     44.02 o 
  -7  26   3      423.86      364.29     27.21 o 
  -6  26   3        6.16       -5.20     14.76 o 
  -5  26   3      115.69      129.18     19.60 o 
  -4  26   3       18.09       11.04     14.00 o 
  -3  26   3      644.21      608.61     20.34 o 
  -2  26   3       68.37       91.92     12.32 o 
  -1  26   3     2213.26     2211.75     27.17 o 
   0  26   3        0.25       -0.46      4.96 o 
   1  26   3       15.21       49.00      9.25 o 
   2  26   3      426.03      367.52     16.00 o 
   3  26   3     5936.60     5469.37     71.09 o 
   4  26   3       58.61       23.40     15.91 o 
   5  26   3      635.37      549.90     38.44 o 
   6  26   3       31.71       32.51     16.35 o 
   7  26   3       96.41      122.20     20.48 o 
   8  26   3       48.18       42.73     22.02 o 
   9  26   3      386.86      374.35     31.85 o 
  10  26   3        5.41       43.28     35.38 o 
 -11  27   3       25.65      132.72     60.47 o 
 -10  27   3     1134.18     1249.89     47.54 o 
  -9  27   3      706.33      730.38     47.51 o 
  -8  27   3        5.88        8.61     18.18 o 
  -7  27   3       95.14      127.40     35.20 o 
  -6  27   3       83.18      101.07     27.72 o 
  -5  27   3        0.52       10.25     15.02 o 
  -4  27   3       54.08       41.77     16.41 o 
  -3  27   3      893.63      827.51     23.48 o 
  -2  27   3      994.85      935.55     23.91 o 
  -1  27   3     2073.96     1896.71     30.51 o 
   0  27   3      267.48      258.78     13.12 o 
   1  27   3     1872.88     1870.34     29.06 o 
   2  27   3      969.79      949.44     27.14 o 
   3  27   3     4178.51     3799.83     56.21 o 
   4  27   3      464.82      422.62     25.37 o 
   5  27   3     1282.35     1036.53     36.65 o 
   6  27   3       10.49       -2.26     15.79 o 
   7  27   3       17.44       33.67     18.71 o 
   8  27   3      113.23      147.70     22.30 o 
   9  27   3      740.93      742.42     37.66 o 
  10  27   3      379.02      459.62     80.55 o 
 -10  28   3       39.73       93.90     35.51 o 
  -9  28   3      293.44      319.60     49.61 o 
  -8  28   3       20.12        7.23     18.13 o 
  -7  28   3     1621.34     1454.94     47.95 o 
  -6  28   3      734.54      768.38     36.42 o 
  -5  28   3      647.97      656.87     40.44 o 
  -4  28   3        2.27      -19.22     11.32 o 
  -3  28   3      159.51      191.93     23.81 o 
  -2  28   3      917.95      876.76     33.64 o 
  -1  28   3        3.81        5.28     10.66 o 
   0  28   3        4.19       19.27      7.09 o 
   1  28   3     5582.30     5341.22     60.16 o 
   2  28   3     7336.19     7253.23     93.57 o 
   3  28   3      597.77      601.96     27.91 o 
   4  28   3      460.69      481.11     26.65 o 
   5  28   3     1210.36     1073.10     37.67 o 
   6  28   3     1151.55      985.50     37.36 o 
   7  28   3        1.16       29.24     18.01 o 
   8  28   3      572.01      487.48     31.70 o 
   9  28   3       27.28       50.31     24.78 o 
  10  28   3        0.09       19.15     47.87 o 
 -10  29   3      115.45      164.83     30.39 o 
  -9  29   3       93.87      161.19     50.08 o 
  -8  29   3       10.34      -16.71     24.29 o 
  -7  29   3      411.36      331.37     28.24 o 
  -6  29   3       73.48       77.77     21.47 o 
  -5  29   3       25.13       23.85     16.38 o 
  -4  29   3      277.14      292.48     20.87 o 
  -3  29   3      390.02      417.52     20.88 o 
  -2  29   3      736.28      732.97     40.06 o 
  -1  29   3      700.19      631.05     22.65 o 
   0  29   3     3195.24     2990.86     36.98 o 
   1  29   3      156.17      289.63     17.14 o 
   2  29   3    10671.57    10057.30    114.36 o 
   3  29   3      699.95      683.39     35.99 o 
   4  29   3      345.75      420.26     26.10 o 
   5  29   3     1285.52     1154.20     39.12 o 
   6  29   3        1.38       18.90     16.94 o 
   7  29   3        0.27       16.16     18.94 o 
   8  29   3      222.96      245.83     39.16 o 
   9  29   3       80.81      134.00     41.16 o 
 -10  30   3      296.20      514.92     70.34 o 
  -9  30   3     1208.96     1350.93     68.48 o 
  -8  30   3      415.40      427.80     31.84 o 
  -7  30   3     2135.72     2081.35     60.01 o 
  -6  30   3        7.27      -20.50     17.31 o 
  -5  30   3      491.29      491.14     32.11 o 
  -4  30   3       23.58       26.39     13.60 o 
  -3  30   3       38.00       60.83     15.40 o 
  -2  30   3        1.60        5.81     14.89 o 
  -1  30   3       31.52       36.62     13.27 o 
   0  30   3     1288.49     1206.06     29.89 o 
   1  30   3    11253.61    10741.10    111.63 o 
   2  30   3     3527.30     3262.37     56.87 o 
   3  30   3      350.58      365.74     27.91 o 
   4  30   3     2392.65     2188.72     52.51 o 
   5  30   3       54.41       41.17     18.15 o 
   6  30   3      426.60      383.07     30.83 o 
   7  30   3     2689.68     2344.89     59.61 o 
   8  30   3      346.24      353.29     29.78 o 
   9  30   3      616.96      685.52     62.57 o 
 -10  31   3        8.83       59.82     43.22 o 
  -9  31   3       30.60       38.04     22.89 o 
  -8  31   3       17.67       19.04     40.62 o 
  -7  31   3      994.56      917.07     69.28 o 
  -6  31   3       21.81       13.88     18.60 o 
  -5  31   3       64.97       33.05     23.58 o 
  -4  31   3       82.25       73.54     15.53 o 
  -3  31   3     2714.43     2629.69     57.06 o 
  -2  31   3     2379.19     2268.66     51.93 o 
  -1  31   3      403.76      407.85     20.48 o 
   0  31   3     1023.43     1019.90     28.27 o 
   1  31   3     6069.70     6068.11     75.94 o 
   2  31   3       58.60       86.75     16.57 o 
   3  31   3       15.29       -3.15     18.07 o 
   4  31   3      183.83      162.73     21.72 o 
   5  31   3      362.39      455.23     37.93 o 
   6  31   3      234.91      306.02     27.07 o 
   7  31   3       45.50       68.10     21.83 o 
   8  31   3        8.63       30.96     19.59 o 
   9  31   3      106.94      173.07     42.03 o 
 -10  32   3      165.30      336.43     68.42 o 
  -9  32   3      906.63      905.98     82.49 o 
  -8  32   3      498.93      473.00     34.86 o 
  -7  32   3     1375.28     1319.81     49.72 o 
  -6  32   3       23.05       35.09     18.76 o 
  -5  32   3       37.80       56.16     15.49 o 
  -4  32   3       21.15       17.87     14.31 o 
  -3  32   3      456.97      429.69     26.82 o 
  -2  32   3        2.74       18.14     14.66 o 
  -1  32   3      273.80      248.56     18.81 o 
   0  32   3      833.20      821.86     37.74 o 
   1  32   3    13172.13    12621.50    128.98 o 
   2  32   3      989.29      950.57     31.45 o 
   3  32   3       19.77       23.55     18.57 o 
   4  32   3        0.19        4.83     15.96 o 
   5  32   3      448.98      465.00     29.75 o 
   6  32   3        0.75       21.49     17.95 o 
   7  32   3      136.61      116.44     24.76 o 
   8  32   3       69.43       76.27     22.27 o 
   9  32   3       19.17       89.80     42.01 o 
 -10  33   3      201.61      389.73     65.60 o 
  -9  33   3       29.54      151.74     83.32 o 
  -8  33   3       23.57       51.71     21.74 o 
  -7  33   3      391.23      362.26     53.69 o 
  -6  33   3     1592.22     1302.95     48.79 o 
  -5  33   3       67.24       64.04     17.72 o 
  -4  33   3        0.10        7.06     17.14 o 
  -3  33   3      854.81      851.17     35.00 o 
  -2  33   3        2.08       -4.56     14.46 o 
  -1  33   3     2126.79     2053.64     74.34 o 
   0  33   3     2576.72     2586.09     64.73 o 
   1  33   3      174.02      352.37     43.98 o 
   2  33   3      755.37      769.47     39.83 o 
   3  33   3     1734.35     1534.83     38.81 o 
   4  33   3       29.69       33.95     17.43 o 
   5  33   3       22.41       36.68     18.69 o 
   6  33   3       41.37       38.06     20.72 o 
   7  33   3      655.62      608.48     35.89 o 
   8  33   3      358.90      332.60     49.13 o 
   9  33   3        2.47       78.76     38.60 o 
  -9  34   3        1.00       98.25     82.92 o 
  -8  34   3       94.05      134.38     26.63 o 
  -7  34   3        2.11       14.05     20.96 o 
  -6  34   3      204.53      161.72     25.83 o 
  -5  34   3       41.17       22.08     15.62 o 
  -4  34   3      171.89      183.49     23.19 o 
  -3  34   3      178.60      127.14     20.95 o 
  -2  34   3     2542.03     2405.10     49.35 o 
  -1  34   3     2487.57     2365.06     73.32 o 
   0  34   3     6489.30     6338.62    110.90 o 
   1  34   3     4701.71     4481.72    125.21 o 
   2  34   3     1051.41     1076.34     53.34 o 
   3  34   3       16.47       53.28     40.02 o 
   4  34   3      818.20      811.23     41.27 o 
   5  34   3      143.30      149.01     23.07 o 
   6  34   3        8.38       25.16     19.05 o 
   7  34   3       34.47       57.09     23.13 o 
   8  34   3       43.00       85.75     41.00 o 
  -9  35   3       62.46      195.32     87.44 o 
  -8  35   3       19.01       39.47     22.91 o 
  -7  35   3        8.32       -3.61     20.48 o 
  -6  35   3       46.17       45.19     18.40 o 
  -5  35   3     1215.44     1162.16     40.05 o 
  -4  35   3       49.17       62.23     19.29 o 
  -3  35   3        7.37       27.34     18.25 o 
  -2  35   3       61.08       86.34     17.92 o 
  -1  35   3     1831.77     1792.28     81.01 o 
   0  35   3     9861.22     9528.36    240.54 o 
   1  35   3      745.02      741.77     35.26 o 
   2  35   3      477.55      408.34     27.08 o 
   3  35   3       51.08       43.00     18.17 o 
   4  35   3        1.86       27.35     17.82 o 
   5  35   3     1168.14     1140.70     42.79 o 
   6  35   3     2199.03     2110.05     58.56 o 
   7  35   3      175.41      168.16     27.01 o 
   8  35   3      378.16      370.83     51.45 o 
  -9  36   3      616.27      810.98    122.62 o 
  -8  36   3        6.76       14.32     22.03 o 
  -7  36   3      206.36      202.05     28.58 o 
  -6  36   3      406.51      413.79     28.35 o 
  -5  36   3      302.27      327.37     40.26 o 
  -4  36   3      222.79      262.52     38.50 o 
  -3  36   3      460.78      422.56     28.55 o 
  -2  36   3      709.94      724.77     39.67 o 
  -1  36   3     2075.80     2147.41    159.69 o 
   0  36   3     1309.57     1384.15     86.36 o 
   1  36   3       62.89       67.14     30.82 o 
   2  36   3        0.13       12.84     25.30 o 
   3  36   3      492.37      573.76     31.86 o 
   4  36   3       34.79       46.56     19.29 o 
   5  36   3      256.86      258.92     34.66 o 
   6  36   3     5019.87     4607.29     91.24 o 
   7  36   3     2471.41     2134.18     61.58 o 
   8  36   3       65.08       39.22     38.06 o 
  -9  37   3       29.15       97.99     80.39 o 
  -8  37   3       57.69       75.72     50.83 o 
  -7  37   3        7.55        8.43     17.04 o 
  -6  37   3        1.22       20.72     16.54 o 
  -5  37   3      425.88      367.30     32.52 o 
  -4  37   3      350.27      315.61     27.63 o 
  -3  37   3       33.63       30.35     21.50 o 
  -2  37   3      992.60      822.03     41.71 o 
  -1  37   3      529.85      588.48    100.04 o 
   0  37   3      163.77      323.55     32.88 o 
   1  37   3     1252.82     1108.19     62.55 o 
   2  37   3       34.16       45.83     18.83 o 
   3  37   3        4.66        2.89     20.55 o 
   4  37   3     1385.38     1344.03     52.19 o 
   5  37   3      508.98      552.32     36.23 o 
   6  37   3       88.22      149.85     25.67 o 
   7  37   3     1171.80     1030.29     67.36 o 
   8  37   3       17.57      133.33     54.91 o 
  -8  38   3       54.20       72.60     54.20 o 
  -7  38   3        1.60       26.31     18.88 o 
  -6  38   3       26.68       28.97     18.47 o 
  -5  38   3       53.25      131.90     25.98 o 
  -4  38   3      603.60      552.75     36.19 o 
  -3  38   3        2.37       -5.88     13.13 o 
  -2  38   3      188.42      243.66     38.33 o 
  -1  38   3      121.45      180.43     36.60 o 
   0  38   3     2105.21     2005.10     89.28 o 
   1  38   3      793.49      299.20     44.00 o 
   2  38   3      226.37      200.84     28.58 o 
   3  38   3      147.12      115.69     27.34 o 
   4  38   3      290.12      332.90     32.90 o 
   5  38   3       62.64      105.69     23.02 o 
   6  38   3      235.42      268.50     35.52 o 
   7  38   3      126.88      100.80     40.17 o 
   8  38   3      457.96      704.09     85.55 o 
  -8  39   3        7.35        4.61     47.95 o 
  -7  39   3       79.45       82.17     21.59 o 
  -6  39   3        9.65       12.14     17.74 o 
  -5  39   3       46.08       82.38     25.44 o 
  -4  39   3      424.85      407.43     43.71 o 
  -3  39   3       79.23      100.07     26.49 o 
  -2  39   3       10.87       18.12     23.17 o 
  -1  39   3      176.32      191.90     31.42 o 
   0  39   3     1544.52     1671.21    133.08 o 
   2  39   3        2.40       14.07     21.50 o 
   3  39   3       46.75       26.64     31.26 o 
   4  39   3        0.62       11.32     22.43 o 
   5  39   3      131.02      185.25     38.45 o 
   6  39   3      116.08      178.74     27.18 o 
   7  39   3     1042.52      942.92     68.44 o 
  -8  40   3      158.14      132.00     56.01 o 
  -7  40   3      211.50      191.44     41.88 o 
  -6  40   3       17.73       -5.44     22.54 o 
  -5  40   3     1446.01     1264.96     55.05 o 
  -4  40   3      196.14      180.18     27.97 o 
  -3  40   3      261.91      281.01     34.72 o 
  -2  40   3      229.09      240.62     33.86 o 
  -1  40   3      309.41      296.13     49.80 o 
   0  40   3       27.19      150.05     40.35 o 
   1  40   3       43.66       61.97     25.67 o 
   2  40   3       98.68      142.79     48.83 o 
   3  40   3      249.82      298.24     47.24 o 
   4  40   3      127.92      108.84     28.52 o 
   5  40   3      146.33      176.59     36.72 o 
   6  40   3       32.06       91.46     29.77 o 
   7  40   3      455.91      671.07     61.00 o 
  -8  41   3       12.01       31.73     48.08 o 
  -7  41   3      129.84      130.57     59.50 o 
  -6  41   3       28.55       35.46     35.27 o 
  -5  41   3       14.20       43.70     24.97 o 
  -4  41   3      325.81      290.21     41.23 o 
  -3  41   3      340.93      377.01     54.13 o 
  -2  41   3        2.90       53.68     41.71 o 
  -1  41   3      262.73      339.53     66.58 o 
   0  41   3       29.08      117.59     62.99 o 
   1  41   3      153.76      156.71     65.61 o 
   2  41   3        8.68       -1.56     28.55 o 
   3  41   3       10.40       35.70     23.23 o 
   4  41   3       12.15      -18.57     23.62 o 
   5  41   3     1002.39     1091.55     48.17 o 
   6  41   3        0.49       60.56     37.43 o 
   7  41   3       58.72      152.29     58.91 o 
  -7  42   3      106.23      173.92     57.22 o 
  -6  42   3      203.54      230.46     32.61 o 
  -5  42   3      329.46      305.13     65.71 o 
  -4  42   3      502.72      439.91     49.55 o 
  -3  42   3      241.44      317.27     66.79 o 
  -2  42   3      307.22      330.40     37.60 o 
  -1  42   3       43.24       88.75     41.15 o 
   0  42   3      295.66      420.69     81.81 o 
   1  42   3      271.08      358.63     80.23 o 
   2  42   3        1.54       19.85     30.19 o 
   3  42   3       15.71       21.94     22.04 o 
   4  42   3      224.80      212.52     33.37 o 
   5  42   3        1.27       38.98     27.39 o 
   6  42   3      320.64      480.37     80.84 o 
  -7  43   3       13.59      120.77     54.02 o 
  -6  43   3      118.13      145.88     65.96 o 
  -5  43   3       22.56       55.70     52.12 o 
  -4  43   3      727.96      626.40     65.56 o 
  -3  43   3      114.93      126.42     36.26 o 
  -2  43   3       20.88      -20.85     42.04 o 
  -1  43   3       46.02      109.07     58.24 o 
   0  43   3     1345.37     1397.39    118.49 o 
   1  43   3      427.09      457.77     88.03 o 
   2  43   3       23.10       44.58     32.99 o 
   3  43   3      157.84      170.70     60.37 o 
   4  43   3        0.72       27.75     24.70 o 
   5  43   3      203.68      198.67     38.76 o 
   6  43   3       13.42      100.18     70.25 o 
  -6  44   3        1.76       44.68     35.81 o 
  -5  44   3      113.20      142.01     37.99 o 
  -4  44   3       23.32       53.97     33.27 o 
  -3  44   3       64.82       63.55     49.02 o 
  -2  44   3        0.00       29.33     40.62 o 
  -1  44   3        2.08       44.12     40.28 o 
   0  44   3     2515.74     2618.08    159.89 o 
   1  44   3      421.46      596.00     95.74 o 
   2  44   3       86.39       60.28     62.32 o 
   3  44   3       43.94       30.39     62.39 o 
   4  44   3      343.64      361.49     71.56 o 
   5  44   3        1.63      124.74     71.01 o 
   6  44   3        6.19      138.89     73.00 o 
  -6  45   3      123.50      165.75     49.33 o 
  -5  45   3       18.76        9.71     32.38 o 
  -4  45   3      306.55      309.27     63.81 o 
  -3  45   3       90.73       76.58     35.27 o 
  -2  45   3       33.12      141.13     66.41 o 
  -1  45   3       29.34      213.74     80.86 o 
   0  45   3       10.88      309.17     76.35 o 
   1  45   3      356.37      323.83     82.13 o 
   2  45   3        9.19       74.74     63.91 o 
   3  45   3      266.11      331.05     49.43 o 
   4  45   3        6.41       19.27     29.66 o 
   5  45   3        1.11       64.13     60.27 o 
  -6  46   3       75.88       75.45     70.78 o 
  -5  46   3      240.49      262.62     81.42 o 
  -4  46   3      150.65      175.32     41.61 o 
  -3  46   3        5.73      -11.63     53.62 o 
  -2  46   3       12.33      103.51     39.89 o 
  -1  46   3     1196.73     1559.46    129.02 o 
   0  46   3        3.21      177.28     67.96 o 
   1  46   3       71.17      156.73     65.32 o 
   2  46   3        5.48       45.58     63.15 o 
   3  46   3        0.94       46.91     38.76 o 
   4  46   3      211.24      255.73     56.70 o 
   5  46   3      312.79      458.62     97.74 o 
  -5  47   3       23.43      177.08     62.43 o 
  -4  47   3        3.99       27.97     31.88 o 
  -3  47   3      247.18      307.10     82.37 o 
  -2  47   3       49.67       89.56     56.11 o 
  -1  47   3      660.15      856.84    104.78 o 
   0  47   3      283.97      309.14     80.33 o 
   1  47   3        3.95      -12.05     53.74 o 
   2  47   3        0.00      -25.77     56.69 o 
   3  47   3      263.55      315.59     89.65 o 
   4  47   3        0.00      250.58     85.76 o 
  -5  48   3        1.27      219.62     66.11 o 
  -4  48   3      106.68      387.90     83.69 o 
  -3  48   3      106.08      188.04     72.54 o 
  -2  48   3       43.22      219.03     64.78 o 
  -1  48   3       22.07      205.47     64.97 o 
   0  48   3        0.26      249.17     75.48 o 
   1  48   3       38.66       42.53     63.08 o 
   2  48   3        0.17       89.26     66.80 o 
   3  48   3       10.24       36.59     65.17 o 
   4  48   3      323.15      499.90     99.67 o 
  -4  49   3      295.39      495.57     94.00 o 
  -3  49   3       29.91      110.43     63.53 o 
  -2  49   3       58.07      367.85     67.42 o 
  -1  49   3       48.58      226.24     71.49 o 
   0  49   3      404.88      595.25     96.06 o 
   1  49   3        0.25      107.90     65.12 o 
   2  49   3      272.19      410.68     92.19 o 
   3  49   3      132.61      262.42     80.97 o 
  -3  50   3      169.99      466.26     85.61 o 
  -1  50   3        1.04      230.89     66.55 o 
   0  50   3      234.48      435.67     86.95 o 
   1  50   3       11.41      117.24     58.51 o 
   2  50   3       25.52      151.97     63.98 o 
   1  51   3        0.47      179.02     62.07 o 
 -12   0   4        7.60       76.83     32.76 o 
 -11   0   4      759.41      801.51     56.43 o 
 -10   0   4        0.97       -8.40     29.65 o 
  -9   0   4      385.58      375.56     69.68 o 
  -8   0   4       21.78      -77.39     44.21 o 
  -7   0   4      348.31      382.76     62.24 o 
  -6   0   4       12.82       27.75     36.43 o 
  -5   0   4    36544.66    42835.09   1105.65 o 
  -4   0   4    23854.75    27374.19    714.88 o 
  -3   0   4      943.77      932.69     52.39 o 
  -2   0   4     9397.92     9299.61    132.13 o 
  -1   0   4     1172.61     1294.68     17.20 o 
   0   0   4    12032.95    11732.67    145.15 o 
   1   0   4      168.99      211.99     10.49 o 
   2   0   4    73500.56    73178.64    890.09 o 
   3   0   4       85.02      101.43      8.78 o 
   4   0   4      325.69      370.46     24.22 o 
   5   0   4     2679.75     2492.43     64.39 o 
   6   0   4      324.28      226.86     37.54 o 
   7   0   4    12991.11    12098.90    270.56 o 
   8   0   4     1672.05     1589.16    115.31 o 
   9   0   4     1041.38     1015.23     73.13 o 
  10   0   4        0.14       11.90     47.67 o 
  11   0   4      563.22      670.05     95.93 o 
 -12   1   4      274.30      336.18     34.63 o 
 -11   1   4       73.16       85.25     23.26 o 
 -10   1   4       36.14       39.62     21.57 o 
  -9   1   4      226.86      168.26     30.33 o 
  -8   1   4      367.81      397.01     48.17 o 
  -7   1   4      539.05      609.59     49.45 o 
  -6   1   4       22.90        2.24     24.39 o 
  -5   1   4     6665.87     7567.87    164.70 o 
  -4   1   4      197.30      236.28     45.67 o 
  -3   1   4      179.35      129.86     17.77 o 
  -2   1   4    40519.02    40953.64    377.50 o 
  -1   1   4     3481.03     3601.29     28.89 o 
   0   1   4    17487.15    17857.90    153.31 o 
   1   1   4       20.35        1.06      4.68 o 
   2   1   4    17748.46    18282.79    171.55 o 
   3   1   4     1149.36     1136.06     16.38 o 
   4   1   4     2300.28     1908.03     35.97 o 
   5   1   4      153.09      178.12     17.58 o 
   6   1   4      308.20      284.75     28.11 o 
   7   1   4     1948.61     1894.13     61.37 o 
   8   1   4     1472.18     1469.43     56.67 o 
   9   1   4      228.28      288.15     42.45 o 
  10   1   4       71.00       86.48     39.59 o 
  11   1   4       34.98      149.13     41.79 o 
 -13   2   4      128.86      340.51    170.66 o 
 -12   2   4      272.88      447.67     60.92 o 
 -11   2   4        1.15       25.21     20.51 o 
 -10   2   4      279.72      329.51     29.40 o 
  -9   2   4        2.16        1.28     21.45 o 
  -8   2   4     1141.79     1155.10     67.85 o 
  -7   2   4     1206.29     1125.89     61.85 o 
  -6   2   4       40.53       94.54     27.90 o 
  -5   2   4     9854.17     6329.65    197.59 o 
  -3   2   4      100.18      144.00     22.97 o 
  -2   2   4     2625.11     2609.72     33.59 o 
  -1   2   4      476.28      513.79     15.65 o 
   0   2   4     8768.20     9162.89     77.47 o 
   1   2   4    19666.74    20700.78    168.66 o 
   2   2   4      981.54      977.71     18.45 o 
   3   2   4        8.65       -4.89      5.77 o 
   4   2   4      598.44      621.14     22.28 o 
   5   2   4      718.99      688.87     28.54 o 
   6   2   4     2575.26     2442.73     57.98 o 
   7   2   4      335.21      406.42     35.52 o 
   8   2   4     3477.53     3280.44     82.35 o 
   9   2   4       77.73       71.94     31.42 o 
  10   2   4      267.99      328.53     43.71 o 
  11   2   4       19.52      104.62     38.51 o 
 -13   3   4      446.05      733.55    176.24 o 
 -12   3   4       16.07       97.95     38.81 o 
 -11   3   4      458.24      518.58     36.05 o 
 -10   3   4       16.31       42.45     20.26 o 
  -9   3   4      152.47      114.53     25.77 o 
  -8   3   4      494.03      436.74     49.18 o 
  -7   3   4     1075.48     1068.56    133.04 o 
  -6   3   4        1.99       13.80     32.06 o 
  -5   3   4     9265.36    10572.13    241.06 o 
  -4   3   4     4395.04     4729.39    102.11 o 
  -3   3   4      152.28      155.42     17.55 o 
  -2   3   4     1398.44     1480.19     15.96 o 
  -1   3   4    11516.61    12543.22     87.44 o 
   0   3   4     7646.99     7336.77     63.41 o 
   1   3   4   106836.09   108786.49    878.20 o 
   2   3   4     2183.37     1921.71     23.90 o 
   3   3   4     2813.45     2903.54     32.76 o 
   4   3   4      219.44      193.84     21.90 o 
   5   3   4      542.01      541.24     28.22 o 
   6   3   4      111.81      122.43     19.08 o 
   7   3   4      266.61      295.92     37.44 o 
   8   3   4     1347.96     1256.53     60.94 o 
   9   3   4     1424.39     1352.72     65.26 o 
  10   3   4        8.51        8.50     28.92 o 
  11   3   4       28.38      155.65     49.31 o 
 -13   4   4       67.89       49.36     74.38 o 
 -12   4   4       20.97      111.36     41.50 o 
 -11   4   4      893.71      979.02     44.07 o 
 -10   4   4       58.20       92.54     21.30 o 
  -9   4   4       11.92        4.85     16.56 o 
  -8   4   4      351.12      388.16     51.43 o 
  -7   4   4      930.83      890.75     60.58 o 
  -6   4   4      167.45      183.44     26.32 o 
  -5   4   4     5472.28     6138.54    114.91 o 
  -4   4   4     4068.69     3989.75     78.98 o 
  -3   4   4     1428.02     1450.75     38.89 o 
  -2   4   4     1855.01     1805.24     17.66 o 
  -1   4   4     3091.69     3106.37     24.49 o 
   0   4   4     1038.16      971.65     14.74 o 
   1   4   4     1224.26     1722.06     24.90 o 
   2   4   4        0.00       -5.86      5.22 o 
   3   4   4      145.43      163.05      6.99 o 
   4   4   4     1323.81     1411.55     24.24 o 
   5   4   4      715.65      619.53     29.38 o 
   6   4   4     1515.76     1475.35     46.67 o 
   7   4   4      423.71      410.51     41.17 o 
   8   4   4     1428.24     1283.94     61.10 o 
   9   4   4      465.90      566.65     49.98 o 
  10   4   4      464.50      548.67     51.12 o 
  11   4   4      550.15      739.81    109.55 o 
 -13   5   4       65.69      289.65     96.35 o 
 -12   5   4      211.71      237.51     51.09 o 
 -11   5   4      140.79      229.03     41.15 o 
 -10   5   4       70.88       71.39     15.19 o 
  -9   5   4       23.79       25.13     19.05 o 
  -8   5   4       33.92       60.66     21.49 o 
  -7   5   4      544.49      498.11     43.08 o 
  -6   5   4     1140.22     1289.43     69.51 o 
  -5   5   4      647.22      787.67     43.73 o 
  -4   5   4     1663.19     1559.23     44.27 o 
  -3   5   4       62.27       69.97     14.75 o 
  -2   5   4     4814.29     4821.34     38.27 o 
  -1   5   4     1570.76     1758.58     17.03 o 
   0   5   4    42249.50    41828.08    405.41 o 
   1   5   4    16131.55    16251.70    126.88 o 
   2   5   4     1190.42     1186.36     18.09 o 
   3   5   4     2139.61     2207.16     26.83 o 
   4   5   4      333.88      271.43     12.04 o 
   5   5   4       35.03       35.65     10.59 o 
   6   5   4        6.12      -26.66     15.25 o 
   7   5   4      623.31      695.17     38.53 o 
   8   5   4     1490.19     1452.48     77.78 o 
   9   5   4      455.00      419.16     45.18 o 
  10   5   4       17.64       78.14     32.10 o 
  11   5   4        6.22       48.59     48.25 o 
 -12   6   4     1435.43     1488.80     89.92 o 
 -11   6   4        3.43       -4.12     29.38 o 
 -10   6   4      881.90      849.62     40.54 o 
  -9   6   4      671.40      749.80     43.00 o 
  -8   6   4       29.18      -21.42     18.07 o 
  -7   6   4      953.60     1106.25     51.45 o 
  -6   6   4      564.35      632.36     37.61 o 
  -5   6   4     1415.68     1759.71     57.72 o 
  -4   6   4      198.18      285.82     22.92 o 
  -3   6   4     2025.41     2140.10     31.76 o 
  -2   6   4     6271.10     6228.95     61.18 o 
  -1   6   4     3277.73     3246.01     27.10 o 
   0   6   4   331295.13   328545.09   4637.62 o 
   1   6   4    15472.96    16348.96    129.04 o 
   2   6   4     4079.99     4083.46     43.26 o 
   3   6   4        0.85       -0.53      5.67 o 
   4   6   4     3699.41     3599.38     48.99 o 
   5   6   4       47.95       23.11      7.88 o 
   6   6   4      175.95      156.10     13.14 o 
   7   6   4       18.91       56.22     26.34 o 
   8   6   4     3718.67     3556.46     99.66 o 
   9   6   4       89.97       94.37     32.93 o 
  10   6   4      350.05      412.48     57.66 o 
  11   6   4        7.85       82.92     32.93 o 
 -12   7   4        6.35       85.49     39.45 o 
 -11   7   4      749.35      796.44     70.75 o 
 -10   7   4      343.22      279.60     32.14 o 
  -9   7   4       14.27       33.71     26.29 o 
  -8   7   4      125.94       88.72     28.23 o 
  -7   7   4      115.92      133.46     29.49 o 
  -6   7   4      188.34      201.50     29.91 o 
  -5   7   4      975.67     1215.49     42.39 o 
  -4   7   4      593.44      628.84     31.30 o 
  -3   7   4      154.30      170.88      9.35 o 
  -2   7   4     2151.10     2266.79     21.02 o 
  -1   7   4     2969.54     2935.56     25.21 o 
   0   7   4   489520.50   470663.03   5439.67 o 
   1   7   4     3004.67     3235.74     41.01 o 
   2   7   4      609.23      729.70     14.92 o 
   3   7   4      640.96      569.01     14.15 o 
   4   7   4     1994.38     2145.16     29.92 o 
   5   7   4       14.17        0.91      8.17 o 
   6   7   4      457.68      421.69     20.79 o 
   7   7   4      699.55      669.58     26.45 o 
   8   7   4      902.71      847.35     47.15 o 
   9   7   4      688.01      692.33     37.15 o 
  10   7   4       18.46        7.70     29.57 o 
  11   7   4      137.61      232.01    147.70 o 
 -12   8   4      116.00      225.51     50.18 o 
 -11   8   4        5.70       52.52     35.64 o 
 -10   8   4        1.64       -7.01     42.42 o 
  -9   8   4     1241.63     1186.69     48.04 o 
  -8   8   4      191.60      207.07     27.02 o 
  -7   8   4       44.70       43.73     30.11 o 
  -6   8   4      502.94      667.44     38.78 o 
  -5   8   4      154.08      107.59     20.34 o 
  -4   8   4     2832.19     2728.29     50.30 o 
  -3   8   4       28.37        7.31      4.61 o 
  -2   8   4     3693.60     3697.83     30.05 o 
  -1   8   4       10.91       -4.85      5.09 o 
   0   8   4   106422.17   108217.39   1065.14 o 
   1   8   4       32.31       45.92      6.26 o 
   2   8   4    14907.62    15433.83    123.15 o 
   3   8   4      154.73      238.55      9.51 o 
   4   8   4      352.96      387.18     11.93 o 
   5   8   4      629.30      636.89     19.48 o 
   6   8   4       83.35      107.45     15.38 o 
   7   8   4       12.49       61.35     14.53 o 
   8   8   4      194.15      191.47     30.98 o 
   9   8   4       13.04       17.12     17.81 o 
  10   8   4      320.96      351.64     36.32 o 
  11   8   4       43.45       48.51     44.77 o 
 -12   9   4     1523.22     1538.52     93.34 o 
 -11   9   4      316.81      380.08     55.97 o 
 -10   9   4       56.59       57.24     78.44 o 
  -9   9   4     1130.67     1099.54     60.07 o 
  -8   9   4     3344.63     3140.37     72.41 o 
  -7   9   4       86.99       46.88     19.18 o 
  -6   9   4        0.78        4.42     28.00 o 
  -5   9   4       87.26      128.90     21.35 o 
  -4   9   4      640.68      585.35     19.83 o 
  -3   9   4    15125.14    16260.15    142.53 o 
  -2   9   4      679.71      712.76      9.50 o 
  -1   9   4     1113.78     1167.89     14.23 o 
   0   9   4      459.01      443.70     20.79 o 
   1   9   4    16286.70    16869.41    133.26 o 
   2   9   4      411.73      401.68     14.40 o 
   3   9   4       33.50       81.74      7.49 o 
   4   9   4      606.63      581.53     13.82 o 
   5   9   4       71.49       57.62      9.78 o 
   6   9   4      634.71      660.04     26.15 o 
   7   9   4       32.06       49.43     14.48 o 
   8   9   4      104.12      110.49     17.79 o 
   9   9   4     1178.05     1195.03     42.52 o 
  10   9   4      280.77      279.62     28.25 o 
  11   9   4       54.74       52.19     31.18 o 
 -12  10   4       13.57       70.93     45.55 o 
 -11  10   4      240.55      347.75     55.59 o 
 -10  10   4       23.45       16.45     45.38 o 
  -9  10   4     1113.48      927.46     71.12 o 
  -8  10   4     1727.87     1573.54     55.89 o 
  -7  10   4     1398.05     1319.21     44.16 o 
  -6  10   4      158.81      187.96     26.76 o 
  -5  10   4      928.65      991.47     25.21 o 
  -4  10   4     2188.67     2428.83     57.83 o 
  -3  10   4     1974.75     2216.32     20.45 o 
  -2  10   4       75.63       55.96      4.60 o 
  -1  10   4      608.69      753.25     11.64 o 
   0  10   4      267.60      236.42      9.60 o 
   1  10   4     2185.91     2513.60     26.59 o 
   2  10   4      138.39      171.14      8.32 o 
   3  10   4      879.61     1032.00     19.00 o 
   4  10   4      208.61      248.33     10.43 o 
   5  10   4     1056.62     1010.77     24.06 o 
   6  10   4      864.35      909.66     30.84 o 
   7  10   4      101.45       60.60     15.45 o 
   8  10   4      358.83      349.92     33.60 o 
   9  10   4       36.62       43.76     21.14 o 
  10  10   4        0.17       -5.41     22.14 o 
  11  10   4        0.59       15.30     32.36 o 
 -12  11   4      100.83      112.48     53.27 o 
 -11  11   4     1134.08     1209.73     82.92 o 
 -10  11   4      134.87      108.00     48.45 o 
  -9  11   4     2843.90     2615.56    105.15 o 
  -8  11   4     3979.10     3662.12     78.09 o 
  -7  11   4      517.97      509.21     36.28 o 
  -6  11   4       28.22        6.76     12.89 o 
  -5  11   4     2345.79     2328.21     37.42 o 
  -4  11   4      189.66      252.07     11.98 o 
  -3  11   4       88.53       74.73      6.98 o 
  -2  11   4     2007.33     1975.41     19.38 o 
  -1  11   4      490.44      471.15      9.88 o 
   0  11   4      296.62      367.24     10.41 o 
   1  11   4     8413.77     8521.25     71.90 o 
   2  11   4      335.72      383.99     11.93 o 
   3  11   4     7600.31     7827.61     78.74 o 
   4  11   4       39.89       12.08      6.98 o 
   5  11   4     1038.21     1101.98     22.29 o 
   6  11   4      124.61      176.48     19.29 o 
   7  11   4      407.99      404.22     24.31 o 
   8  11   4       83.12       58.78     17.36 o 
   9  11   4        2.77       17.96     18.62 o 
  10  11   4      102.28       86.57     34.37 o 
  11  11   4        1.84        8.76     43.64 o 
 -12  12   4       27.36       78.06     40.08 o 
 -11  12   4       14.36      -23.82     48.84 o 
 -10  12   4      219.85      278.88     77.79 o 
  -9  12   4      252.39      237.26     51.13 o 
  -8  12   4      134.04      134.69     44.05 o 
  -7  12   4     1490.00     1423.64     46.56 o 
  -6  12   4       77.12      105.59     11.68 o 
  -5  12   4      572.54      616.68     18.81 o 
  -4  12   4     3515.55     3676.46     42.35 o 
  -3  12   4     1234.65     1219.93     16.70 o 
  -2  12   4     5801.78     6320.49     59.27 o 
  -1  12   4        9.60        7.06      5.23 o 
   0  12   4     2267.09     2708.86     28.59 o 
   1  12   4      847.42      844.19     14.87 o 
   2  12   4     1856.08     1821.80     24.82 o 
   3  12   4      828.10      754.10     15.80 o 
   4  12   4       70.21       81.06      8.84 o 
   5  12   4     1530.51     1561.26     27.93 o 
   6  12   4      394.01      386.57     29.90 o 
   7  12   4       32.41       38.62     15.60 o 
   8  12   4        3.02       -6.35     15.50 o 
   9  12   4      109.18      154.50     23.78 o 
  10  12   4       58.06      103.66     30.48 o 
  11  12   4        1.03       -2.07     26.86 o 
 -12  13   4      140.50      304.32     56.58 o 
 -11  13   4      260.57      289.17     56.82 o 
 -10  13   4       24.88      -24.05     57.53 o 
  -9  13   4     1250.14     1118.74     79.39 o 
  -8  13   4     1010.01      976.88     67.96 o 
  -7  13   4     4461.58     4288.50     67.15 o 
  -6  13   4      123.27      157.57     10.86 o 
  -5  13   4       45.07       11.79      7.27 o 
  -4  13   4       80.60       85.25      6.13 o 
  -3  13   4      137.16      142.60      9.26 o 
  -2  13   4    17441.60    18163.19    135.25 o 
  -1  13   4      655.61      685.75     11.85 o 
   0  13   4     7202.35     6985.79     61.01 o 
   1  13   4        5.44        9.11      5.47 o 
   2  13   4      712.92      865.13     17.97 o 
   3  13   4      161.08      169.55      9.98 o 
   4  13   4      682.05      707.65     16.05 o 
   5  13   4        0.05      -13.97     10.81 o 
   6  13   4        0.13       -2.40     11.09 o 
   7  13   4        8.94        3.63     10.69 o 
   8  13   4        5.94       14.07     11.70 o 
   9  13   4      280.39      269.30     25.55 o 
  10  13   4     1660.36     1650.12     63.59 o 
  11  13   4       46.15       63.00     75.62 o 
 -12  14   4     1051.27     1193.31     88.21 o 
 -11  14   4       68.28      119.39     46.03 o 
 -10  14   4        1.82       -9.16     17.71 o 
  -9  14   4     3669.60     3481.22    118.56 o 
  -8  14   4       35.56       32.87     34.54 o 
  -7  14   4     3972.31     3847.92    100.59 o 
  -6  14   4        0.56       -3.85     10.57 o 
  -5  14   4     2133.51     2064.09     28.50 o 
  -4  14   4       72.27       71.91      5.91 o 
  -3  14   4      237.84      188.14      8.18 o 
  -2  14   4    20379.34    21240.55    157.30 o 
  -1  14   4        6.99        8.28      5.16 o 
   0  14   4        6.28       -3.96      5.45 o 
   1  14   4       80.47       73.78      8.60 o 
   2  14   4     3881.08     4299.66     48.05 o 
   3  14   4     2226.47     2174.19     30.76 o 
   4  14   4     3292.67     3401.17     39.31 o 
   5  14   4     6440.49     6320.78     82.91 o 
   6  14   4     1034.45     1016.46     27.93 o 
   7  14   4       30.06       20.92     12.04 o 
   8  14   4      180.49      172.77     16.11 o 
   9  14   4      158.93      151.87     18.38 o 
  10  14   4       39.37       76.05     29.58 o 
  11  14   4      155.51      296.31     61.37 o 
 -12  15   4      290.97      446.25     82.87 o 
 -11  15   4      365.39      439.44     65.84 o 
 -10  15   4       17.42        1.73     30.03 o 
  -9  15   4       15.38       25.68     18.92 o 
  -8  15   4       80.42       77.88     19.26 o 
  -7  15   4      102.81      133.92     51.18 o 
  -6  15   4      858.22      806.93     28.38 o 
  -5  15   4       17.20       53.62      5.91 o 
  -4  15   4      105.66      109.90      7.60 o 
  -3  15   4      570.93      652.08     14.73 o 
  -2  15   4     6822.40     7010.49     54.92 o 
  -1  15   4    10273.14    11560.16     86.80 o 
   0  15   4      134.32      148.77      7.50 o 
   1  15   4      981.82     1089.95     16.78 o 
   2  15   4     3801.07     3901.69     45.85 o 
   3  15   4        3.63        4.01      7.74 o 
   4  15   4      924.06      830.79     19.66 o 
   5  15   4     4087.41     4230.67     62.28 o 
   6  15   4      119.53       94.16     14.46 o 
   7  15   4      394.52      351.06     19.76 o 
   8  15   4       10.73       14.39     13.79 o 
   9  15   4      339.04      311.37     22.75 o 
  10  15   4      417.05      426.09     39.84 o 
  11  15   4      182.85      356.54    145.02 o 
 -12  16   4      110.88      270.75     54.82 o 
 -11  16   4      389.73      420.98     53.46 o 
 -10  16   4       13.29      -14.25     21.34 o 
  -9  16   4     1522.91     1533.92     53.25 o 
  -8  16   4     2218.53     2059.58     59.46 o 
  -7  16   4        0.64       -8.45     21.23 o 
  -6  16   4        0.96       15.35     15.81 o 
  -5  16   4     4440.01     4242.74     43.30 o 
  -4  16   4      807.72      858.07     17.71 o 
  -3  16   4      176.43      195.97      9.03 o 
  -2  16   4     2054.69     2109.88     22.19 o 
  -1  16   4     4745.18     5523.07     46.50 o 
   0  16   4     1463.21     1401.17     22.89 o 
   1  16   4       37.56       34.84      6.22 o 
   2  16   4      133.44      144.79     11.70 o 
   3  16   4      191.92      145.70     10.92 o 
   4  16   4      662.76      660.95     22.25 o 
   5  16   4      750.65      707.33     24.70 o 
   6  16   4      135.47      144.74     18.46 o 
   7  16   4        0.40       -2.72     12.29 o 
   8  16   4      261.46      186.84     18.83 o 
   9  16   4     2107.13     1986.83     48.26 o 
  10  16   4      434.77      523.48     39.90 o 
  11  16   4      621.97      741.61     99.53 o 
 -12  17   4      445.30      457.64     40.14 o 
 -11  17   4      186.12      159.47     29.03 o 
 -10  17   4      225.92      285.88     95.55 o 
  -9  17   4      502.09      508.95     39.56 o 
  -8  17   4      429.66      412.50     35.90 o 
  -7  17   4      478.45      489.66     38.55 o 
  -6  17   4     1909.35     1758.44     32.60 o 
  -5  17   4      646.93      613.54     15.90 o 
  -4  17   4      900.02      974.49     19.77 o 
  -3  17   4     5654.53     5879.12     61.63 o 
  -2  17   4     1978.58     2146.46     22.76 o 
  -1  17   4      215.62      325.80      9.92 o 
   0  17   4      498.93      516.25     12.09 o 
   1  17   4      110.27       90.03      6.93 o 
   2  17   4       21.87       16.67      7.61 o 
   3  17   4       80.16       97.40     11.59 o 
   4  17   4       34.41       23.02     10.38 o 
   5  17   4     3631.35     3603.35     58.52 o 
   6  17   4      721.21      669.64     32.56 o 
   7  17   4       97.75      112.64     15.66 o 
   8  17   4       73.43       74.55     19.61 o 
   9  17   4        7.37       14.06     16.46 o 
  10  17   4     1301.78     1322.06     45.90 o 
  11  17   4       84.85      153.11    120.26 o 
 -12  18   4       43.93      142.97     47.31 o 
 -11  18   4        0.49       21.00     30.65 o 
 -10  18   4        2.08      -18.40     62.21 o 
  -9  18   4      172.11      145.98     35.71 o 
  -8  18   4      947.50      926.44     44.21 o 
  -7  18   4    10816.45    10366.13    161.12 o 
  -6  18   4      242.52      249.14     15.22 o 
  -5  18   4       12.71        3.18      9.09 o 
  -4  18   4     3765.17     3594.04     43.50 o 
  -3  18   4      991.26     1009.40     18.66 o 
  -2  18   4     3197.55     3511.79     34.49 o 
  -1  18   4      525.70      479.59     12.02 o 
   0  18   4      793.59      834.07     14.78 o 
   1  18   4      224.61      268.87      9.37 o 
   2  18   4      377.08      350.36     10.60 o 
   3  18   4       45.06       64.77     11.40 o 
   4  18   4     2698.72     2765.43     42.86 o 
   5  18   4      573.53      602.65     24.61 o 
   6  18   4       78.36       67.36     14.14 o 
   7  18   4      589.58      493.09     25.64 o 
   8  18   4      152.81      128.60     18.84 o 
   9  18   4       13.53       62.22     18.24 o 
  10  18   4      258.56      292.35     45.81 o 
  11  18   4       63.21      117.71    100.15 o 
 -12  19   4       13.45       74.50     71.65 o 
 -11  19   4      370.89      330.01     36.83 o 
 -10  19   4      106.85       72.08     58.07 o 
  -9  19   4       66.19       64.26     26.95 o 
  -8  19   4      112.13       99.42     25.88 o 
  -7  19   4      198.84      167.52     17.76 o 
  -6  19   4       17.36       -3.43     12.05 o 
  -5  19   4       94.93      106.54     14.66 o 
  -4  19   4        4.38       -4.19      8.13 o 
  -3  19   4      951.46      914.48     18.34 o 
  -2  19   4      733.51      875.59     15.51 o 
  -1  19   4       26.24       28.49      6.21 o 
   0  19   4     1396.46     1341.62     18.89 o 
   1  19   4       67.97       63.14      7.03 o 
   2  19   4       19.14        8.47      6.29 o 
   3  19   4       15.02        0.08     10.05 o 
   4  19   4      342.17      378.10     20.05 o 
   5  19   4      333.82      357.83     20.60 o 
   6  19   4       13.82        7.52     12.67 o 
   7  19   4       17.58        0.72     14.16 o 
   8  19   4       70.61       84.73     17.61 o 
   9  19   4      931.41      959.76     44.73 o 
  10  19   4      267.19      261.61     27.51 o 
 -12  20   4       53.99      199.93     63.24 o 
 -11  20   4       14.64       15.05     28.59 o 
 -10  20   4      325.48      301.51     55.71 o 
  -9  20   4     1730.33     1658.71     45.46 o 
  -8  20   4      566.34      496.92     24.59 o 
  -7  20   4     3036.22     3051.81     61.64 o 
  -6  20   4       23.33       23.48     12.48 o 
  -5  20   4      100.92      101.11     21.87 o 
  -4  20   4       12.49        4.57      9.40 o 
  -3  20   4     1650.22     1809.05     26.75 o 
  -2  20   4      515.94      516.53     12.88 o 
  -1  20   4      833.80      869.77     15.19 o 
   0  20   4       94.95       66.57      7.27 o 
   1  20   4       18.74       28.14      6.62 o 
   2  20   4      560.18      538.13     13.42 o 
   3  20   4       94.09      101.13     11.86 o 
   4  20   4       43.39       34.74     12.57 o 
   5  20   4      702.13      622.37     27.26 o 
   6  20   4      714.43      603.27     33.22 o 
   7  20   4      110.34       82.54     17.01 o 
   8  20   4      283.91      255.29     22.50 o 
   9  20   4      160.28      239.81     24.12 o 
  10  20   4       79.17      123.23     23.41 o 
 -11  21   4       52.07       39.82     28.01 o 
 -10  21   4        0.06       -0.43     28.50 o 
  -9  21   4        2.12       -5.57     19.09 o 
  -8  21   4      724.12      731.73     37.28 o 
  -7  21   4      937.59     1021.99     33.38 o 
  -6  21   4     1572.72     1541.78     40.18 o 
  -5  21   4      502.61      507.38     23.68 o 
  -4  21   4      438.20      398.68     17.31 o 
  -3  21   4      853.51      894.66     19.17 o 
  -2  21   4      581.36      577.29     14.09 o 
  -1  21   4       66.05       67.62      6.58 o 
   0  21   4      393.81      372.23     11.40 o 
   1  21   4     1290.96     1408.25     20.24 o 
   2  21   4     4569.29     4318.77     45.83 o 
   3  21   4     1274.04     1327.35     27.07 o 
   4  21   4      839.75      820.70     27.38 o 
   5  21   4      190.56      165.90     17.41 o 
   6  21   4        1.50      -10.02     14.22 o 
   7  21   4      195.08      175.53     25.79 o 
   8  21   4       61.72       53.85     17.85 o 
   9  21   4      742.52      731.19     35.00 o 
  10  21   4       14.61       30.98     29.31 o 
 -11  22   4       10.49       32.75     33.29 o 
 -10  22   4      120.96      125.82     21.31 o 
  -9  22   4        6.43       29.99     16.28 o 
  -8  22   4      246.95      290.73     23.84 o 
  -7  22   4    10960.28    10687.93    144.60 o 
  -6  22   4     1705.14     1629.78     42.79 o 
  -5  22   4     5699.83     5721.25     77.88 o 
  -4  22   4        4.84        0.70     10.72 o 
  -3  22   4      417.30      382.23     15.58 o 
  -2  22   4     3017.32     3047.99     33.29 o 
  -1  22   4      447.37      521.59     12.12 o 
   0  22   4        0.57       -6.58      7.81 o 
   1  22   4      481.99      450.19     12.67 o 
   2  22   4     1140.59     1182.57     28.70 o 
   3  22   4      250.73      237.65     15.35 o 
   4  22   4      166.64      127.90     16.85 o 
   5  22   4      147.67      125.96     18.82 o 
   6  22   4      339.66      274.37     22.40 o 
   7  22   4      273.14      219.63     21.67 o 
   8  22   4       39.67       77.65     19.39 o 
   9  22   4      188.34      209.44     24.73 o 
  10  22   4       16.08       26.00     22.58 o 
 -11  23   4        1.90       92.02     47.30 o 
 -10  23   4      354.13      397.93     29.67 o 
  -9  23   4      692.44      707.94     35.44 o 
  -8  23   4      118.92      137.88     21.03 o 
  -7  23   4     3952.61     3687.10     67.78 o 
  -6  23   4     8611.30     8038.94    115.58 o 
  -5  23   4     3677.54     3630.66     65.66 o 
  -4  23   4        0.52       -3.44     10.52 o 
  -3  23   4      183.40      204.76     19.96 o 
  -2  23   4      214.52      248.24     10.85 o 
  -1  23   4      351.18      367.47     10.45 o 
   0  23   4      611.07      573.02     14.27 o 
   1  23   4     1379.10     1336.07     20.51 o 
   2  23   4     1404.22     1401.49     28.10 o 
   3  23   4      925.86      818.97     23.43 o 
   4  23   4       72.24       69.86     14.97 o 
   5  23   4     1670.10     1265.39     38.11 o 
   6  23   4      194.51      147.54     19.90 o 
   7  23   4      372.99      311.90     24.67 o 
   8  23   4      116.35      101.90     20.23 o 
   9  23   4        2.87       29.59     18.88 o 
  10  23   4      590.55      646.55     60.27 o 
 -11  24   4      153.72      247.30     29.35 o 
 -10  24   4      117.33      152.35     24.16 o 
  -9  24   4      238.50      241.58     25.51 o 
  -8  24   4      649.13      604.76     38.24 o 
  -7  24   4     3040.77     2812.89     69.15 o 
  -6  24   4     5748.34     5374.01     87.76 o 
  -5  24   4     1532.48     1525.63     41.01 o 
  -4  24   4       60.07       56.07     11.14 o 
  -3  24   4        1.39       -5.45     11.01 o 
  -2  24   4      686.01      797.25     19.89 o 
  -1  24   4        0.63        8.42      6.53 o 
   0  24   4      877.98      935.93     20.80 o 
   1  24   4      304.08      357.29     14.67 o 
   2  24   4        3.87      -16.65     17.33 o 
   3  24   4     1249.77     1118.98     26.88 o 
   4  24   4      447.73      396.54     24.12 o 
   5  24   4     4677.59     3734.43     69.21 o 
   6  24   4       98.02       78.09     17.79 o 
   7  24   4       62.60       61.95     18.59 o 
   8  24   4      130.74      162.23     26.21 o 
   9  24   4      204.59      191.20     24.77 o 
  10  24   4      202.24      292.56     61.26 o 
 -11  25   4      285.08      368.87     47.74 o 
 -10  25   4       62.90       81.22     44.37 o 
  -9  25   4      433.66      407.74     37.39 o 
  -8  25   4     1449.77     1369.51     57.13 o 
  -7  25   4        0.41       17.27     16.28 o 
  -6  25   4     4331.28     4187.73     74.46 o 
  -5  25   4      108.59      117.95     18.50 o 
  -4  25   4        8.42       -9.48     11.19 o 
  -3  25   4     1039.16     1056.27     27.37 o 
  -2  25   4     4567.91     4864.37     54.02 o 
  -1  25   4      882.00      902.24     17.31 o 
   0  25   4       66.60       73.05      8.37 o 
   1  25   4      169.81      197.74     14.29 o 
   2  25   4     1453.24     1396.40     28.03 o 
   3  25   4      155.68      160.01     15.61 o 
   4  25   4       55.99       33.52     18.94 o 
   5  25   4     1123.45      942.96     34.51 o 
   6  25   4      327.28      258.82     23.17 o 
   7  25   4        5.36       13.11     17.76 o 
   8  25   4      129.02      134.76     22.24 o 
   9  25   4       58.01       15.11     21.82 o 
  10  25   4      118.14      186.09     42.03 o 
 -11  26   4        2.28       97.19     43.61 o 
 -10  26   4       75.56       59.25     23.19 o 
  -9  26   4      677.42      684.13     39.01 o 
  -8  26   4      120.23      148.67     48.48 o 
  -7  26   4      472.68      465.94     34.87 o 
  -6  26   4     2379.04     2321.13     53.37 o 
  -5  26   4       25.34       10.74     16.29 o 
  -4  26   4        9.77       -2.15     11.55 o 
  -3  26   4      255.61      266.49     17.57 o 
  -2  26   4       20.15       31.94     10.85 o 
  -1  26   4      406.43      423.99     14.39 o 
   0  26   4      570.55      582.41     17.39 o 
   1  26   4     1202.24     1182.74     24.17 o 
   2  26   4      184.57      165.32     14.44 o 
   3  26   4      150.76      156.98     16.04 o 
   4  26   4     1111.71      882.52     33.78 o 
   5  26   4      682.36      659.72     30.94 o 
   6  26   4      642.28      467.68     28.21 o 
   7  26   4       67.14       74.99     22.23 o 
   8  26   4       73.01      102.12     21.41 o 
   9  26   4       15.12       18.19     19.72 o 
  10  26   4       41.69      119.78     39.61 o 
 -11  27   4      244.37      563.01     83.83 o 
 -10  27   4      684.06      739.69     72.91 o 
  -9  27   4        7.67      -13.21     19.33 o 
  -8  27   4     1152.46     1153.53     47.62 o 
  -7  27   4      146.29      185.61     23.16 o 
  -6  27   4      956.35      922.78     35.77 o 
  -5  27   4      494.68      452.42     26.32 o 
  -4  27   4       71.02       67.35     15.44 o 
  -3  27   4     1204.09     1217.29     30.86 o 
  -2  27   4      282.32      298.65     21.30 o 
  -1  27   4     2879.67     2838.61     38.85 o 
   0  27   4       10.54       -2.26      5.90 o 
   1  27   4     1915.18     1800.96     30.36 o 
   2  27   4     2854.39     2692.48     42.08 o 
   3  27   4       47.49       49.92     15.01 o 
   4  27   4      496.50      419.48     35.33 o 
   5  27   4      656.43      534.03     44.25 o 
   6  27   4      640.14      486.61     35.89 o 
   7  27   4      949.67      900.73     40.64 o 
   8  27   4       10.26       26.53     25.58 o 
   9  27   4        7.95       42.32     29.88 o 
  10  27   4        5.17      136.15     51.09 o 
 -11  28   4        0.01      193.20     84.90 o 
 -10  28   4      402.48      418.34     42.89 o 
  -9  28   4       54.47       30.50     22.42 o 
  -8  28   4        9.32       27.86     19.37 o 
  -7  28   4      308.60      245.18     35.12 o 
  -6  28   4      175.63      165.40     21.58 o 
  -5  28   4     1245.59     1020.61     36.26 o 
  -4  28   4      334.57      348.74     21.20 o 
  -3  28   4        6.29       11.23     13.31 o 
  -2  28   4     1651.83     1582.38     42.89 o 
  -1  28   4      613.90      625.29     22.30 o 
   0  28   4      750.11      729.78     19.47 o 
   1  28   4      531.95      511.64     18.30 o 
   2  28   4        7.96      -25.36     12.68 o 
   3  28   4       51.47       31.03     23.18 o 
   4  28   4      433.59      354.30     24.68 o 
   5  28   4       57.69       41.96     16.99 o 
   6  28   4       71.09       45.66     18.15 o 
   7  28   4       10.06       51.69     19.80 o 
   8  28   4        3.22       -8.18     18.06 o 
   9  28   4     2097.27     2086.63     90.86 o 
 -10  29   4      285.45      286.70     39.95 o 
  -9  29   4      199.69      167.36     26.95 o 
  -8  29   4       33.34       29.36     28.35 o 
  -7  29   4     1396.41     1368.43     47.51 o 
  -6  29   4       11.53       27.92     17.23 o 
  -5  29   4      174.54      156.24     17.41 o 
  -4  29   4       34.93       38.31     14.24 o 
  -3  29   4      282.62      276.05     19.01 o 
  -2  29   4       32.92       11.69     12.51 o 
  -1  29   4      166.28      192.32     16.22 o 
   0  29   4      400.96      398.70     16.11 o 
   1  29   4       73.37       91.69     13.97 o 
   2  29   4       93.45       87.55     17.22 o 
   3  29   4       73.38       56.47     23.99 o 
   4  29   4        6.70       -2.67     15.21 o 
   5  29   4      380.64      338.91     26.19 o 
   6  29   4      103.38       77.93     20.01 o 
   7  29   4      621.53      519.37     31.96 o 
   8  29   4      272.40      233.64     26.61 o 
   9  29   4       19.09       80.33     39.19 o 
 -10  30   4       94.40      134.22     81.62 o 
  -9  30   4      576.82      614.07     40.84 o 
  -8  30   4      107.65      100.79     23.21 o 
  -7  30   4       38.73       24.83     20.31 o 
  -6  30   4     1078.21     1041.72     50.56 o 
  -5  30   4      779.48      740.73     37.22 o 
  -4  30   4      210.92      207.95     23.05 o 
  -3  30   4      103.85      137.66     17.50 o 
  -2  30   4     1051.53      989.42     35.44 o 
  -1  30   4      666.46      689.63     24.30 o 
   0  30   4      409.73      412.19     18.35 o 
   1  30   4    15058.75    14294.27    142.83 o 
   2  30   4     1368.24     1281.04     35.47 o 
   3  30   4       62.60       63.62     17.79 o 
   4  30   4       22.54       37.46     17.12 o 
   5  30   4        9.24       12.94     19.87 o 
   6  30   4      590.02      595.21     35.96 o 
   7  30   4        7.55       -1.79     19.36 o 
   8  30   4      421.69      423.41     32.21 o 
   9  30   4      155.40      198.06     42.18 o 
 -10  31   4       68.71      110.92     85.28 o 
  -9  31   4       71.06       70.36     24.79 o 
  -8  31   4      152.62      124.21     24.58 o 
  -7  31   4       16.80        8.35     18.69 o 
  -6  31   4      755.23      767.28     38.14 o 
  -5  31   4      169.16      146.18     18.13 o 
  -4  31   4      328.17      317.23     24.87 o 
  -3  31   4      229.71      265.54     23.01 o 
  -2  31   4       62.06       50.11     16.89 o 
  -1  31   4       47.46       48.51     13.11 o 
   0  31   4     5722.04     5471.23     83.73 o 
   1  31   4     4170.24     4244.11     61.62 o 
   2  31   4      948.01      863.40     30.35 o 
   3  31   4     1145.18     1026.17     42.37 o 
   4  31   4     1039.42      999.80     37.35 o 
   5  31   4      268.05      229.46     24.33 o 
   6  31   4      223.44      228.18     25.25 o 
   7  31   4      991.20      963.32     41.66 o 
   8  31   4      261.67      265.25     33.10 o 
   9  31   4        6.04       80.69     37.81 o 
 -10  32   4      278.67      309.23     96.96 o 
  -9  32   4        8.04        2.62     22.70 o 
  -8  32   4        2.35      -25.66     19.19 o 
  -7  32   4      343.95      286.18     28.75 o 
  -6  32   4      201.43      148.39     19.47 o 
  -5  32   4        5.11       20.91     14.36 o 
  -4  32   4      117.61      167.67     21.29 o 
  -3  32   4        5.91       -5.33     15.84 o 
  -2  32   4        4.65        2.21     14.10 o 
  -1  32   4      282.44      278.41     18.08 o 
   0  32   4      811.70      863.92     40.17 o 
   1  32   4       35.00       78.14     22.10 o 
   2  32   4      254.99      229.63     19.62 o 
   3  32   4        0.26        2.23     19.38 o 
   4  32   4     1039.49      944.52     43.62 o 
   5  32   4        0.01      -29.03     16.02 o 
   6  32   4       20.07        6.86     25.92 o 
   7  32   4       30.92       31.44     22.83 o 
   8  32   4       50.01      122.01     38.91 o 
   9  32   4      472.97      708.99     64.19 o 
 -10  33   4       40.07      109.09     81.56 o 
  -9  33   4       16.93       40.21     75.39 o 
  -8  33   4      235.31      251.05     29.48 o 
  -7  33   4       17.20       21.95     21.06 o 
  -6  33   4      187.33      181.10     32.64 o 
  -5  33   4      128.33       91.70     17.96 o 
  -4  33   4      410.64      334.73     26.55 o 
  -3  33   4       38.86       40.49     17.39 o 
  -2  33   4      393.45      352.02     22.84 o 
  -1  33   4       41.14       42.94     14.83 o 
   0  33   4      152.06      231.26     23.24 o 
   1  33   4        0.77       33.77     21.82 o 
   2  33   4      228.49      258.76     32.67 o 
   3  33   4      104.25       97.56     21.74 o 
   4  33   4      104.59      101.16     25.39 o 
   5  33   4       13.64       30.22     18.54 o 
   6  33   4       67.08       60.31     20.42 o 
   7  33   4     1339.08     1230.94     46.49 o 
   8  33   4      276.43      332.45     51.43 o 
  -9  34   4        7.42      -84.67     67.40 o 
  -8  34   4        6.08       13.36     20.99 o 
  -7  34   4       14.26       36.72     21.21 o 
  -6  34   4      350.77      349.89     25.46 o 
  -5  34   4     1012.52      866.78     70.62 o 
  -4  34   4      193.78      169.69     23.20 o 
  -3  34   4       89.44       81.17     30.66 o 
  -2  34   4       24.54       15.26     15.40 o 
  -1  34   4       18.20        1.16     11.58 o 
   0  34   4       64.00       91.88     30.16 o 
   1  34   4     7076.68     6330.17    113.61 o 
   2  34   4       22.11       23.07     16.86 o 
   3  34   4        9.61       23.67     19.56 o 
   4  34   4        7.20       15.80     17.42 o 
   5  34   4       40.81       49.02     19.91 o 
   6  34   4        2.58       30.76     20.58 o 
   7  34   4      196.39      269.77     48.08 o 
   8  34   4       58.52       78.54     40.60 o 
  -9  35   4      406.56      391.82    103.01 o 
  -8  35   4       95.45      103.25     28.82 o 
  -7  35   4       71.55       74.26     19.35 o 
  -6  35   4       46.15       48.83     17.92 o 
  -5  35   4     1574.60     1451.15     85.53 o 
  -4  35   4        1.14        5.19     18.37 o 
  -3  35   4        0.05      -10.74     15.81 o 
  -2  35   4      601.88      601.08     36.79 o 
  -1  35   4      623.86      507.89     39.84 o 
   0  35   4      985.47      990.25     57.84 o 
   1  35   4      808.88      837.32     43.66 o 
   2  35   4       11.16       16.62     21.43 o 
   3  35   4       11.34       22.97     20.85 o 
   4  35   4        3.41      -10.25     20.70 o 
   5  35   4       24.78       54.41     21.22 o 
   6  35   4      247.02      240.37     27.58 o 
   7  35   4      617.64      607.84     44.19 o 
   8  35   4      359.66      472.30     56.66 o 
  -9  36   4      443.50      335.78     96.34 o 
  -8  36   4       10.58        0.74     16.82 o 
  -7  36   4       41.10       45.10     18.68 o 
  -6  36   4      165.57      138.37     22.75 o 
  -5  36   4      392.76      438.09     33.55 o 
  -4  36   4       11.09       -8.21     17.72 o 
  -3  36   4       51.56       35.02     18.02 o 
  -2  36   4      127.23      106.84     22.02 o 
  -1  36   4      582.77      567.31     40.25 o 
   0  36   4       17.34       39.13     22.58 o 
   1  36   4      382.82      392.43     33.45 o 
   2  36   4        1.86       20.09     22.03 o 
   3  36   4      601.98      612.58     32.59 o 
   4  36   4      175.97      170.74     34.79 o 
   5  36   4     1453.24     1316.52     46.54 o 
   6  36   4      769.08      808.04     41.28 o 
   7  36   4     4676.67     4253.73    119.11 o 
   8  36   4        2.89      198.28     43.92 o 
  -9  37   4       75.37      183.16     87.11 o 
  -8  37   4        4.74       -8.42     45.97 o 
  -7  37   4        3.15       28.04     18.25 o 
  -6  37   4        2.08      -34.29     18.37 o 
  -5  37   4     1573.42     1347.99     50.91 o 
  -4  37   4        4.24       23.84     19.40 o 
  -3  37   4      423.62      423.69     33.87 o 
  -2  37   4      790.60      782.92     41.11 o 
  -1  37   4     1084.56      986.58     49.23 o 
   0  37   4      298.41      405.29     47.91 o 
   1  37   4      133.18      151.75     26.06 o 
   2  37   4      454.84      435.67     30.40 o 
   3  37   4      103.89      101.57     24.82 o 
   4  37   4       40.16       44.60     20.46 o 
   5  37   4       77.51      126.75     28.78 o 
   6  37   4     2224.44     2086.80     60.64 o 
   7  37   4     1404.27     1404.51     84.15 o 
   8  37   4        1.78      109.73     56.55 o 
  -8  38   4       20.76      139.90     55.94 o 
  -7  38   4        4.78        2.49     16.70 o 
  -6  38   4       45.15       24.39     32.35 o 
  -5  38   4      624.93      599.36     58.33 o 
  -4  38   4     3319.42     3012.78     69.03 o 
  -3  38   4      351.71      352.20     34.13 o 
  -2  38   4      472.04      526.50     40.48 o 
  -1  38   4      311.36      349.56     53.97 o 
   0  38   4     1329.52     1265.04    112.01 o 
   1  38   4        0.55       -4.85     20.82 o 
   2  38   4      224.12      206.67     29.29 o 
   3  38   4        6.78       -1.34     23.07 o 
   4  38   4      145.06      129.98     26.06 o 
   5  38   4        0.01        4.92     35.69 o 
   6  38   4       14.36       98.26     24.43 o 
   7  38   4       92.80      282.71     59.01 o 
  -8  39   4       92.52      164.48     54.04 o 
  -7  39   4        0.69        6.53     24.20 o 
  -6  39   4       51.22       58.73     34.31 o 
  -5  39   4        3.45       43.96     23.46 o 
  -4  39   4      783.11      835.84     40.05 o 
  -3  39   4      163.26      186.57     28.08 o 
  -2  39   4     2090.45     2010.49     95.45 o 
  -1  39   4      395.52      413.05     84.06 o 
   0  39   4       32.43      220.36     69.66 o 
   1  39   4       42.10       -4.79     15.78 o 
   2  39   4     1013.30     1034.04     58.55 o 
   3  39   4      295.89      321.28     44.30 o 
   4  39   4       12.90       33.58     24.69 o 
   5  39   4      237.86      289.86     52.00 o 
   6  39   4      236.03      206.39     28.47 o 
   7  39   4      870.11     1163.85     72.89 o 
  -8  40   4      995.30     1210.38    128.52 o 
  -7  40   4       37.70       52.48     35.22 o 
  -6  40   4       85.71       51.23     24.91 o 
  -5  40   4       26.03       20.83     21.54 o 
  -4  40   4     1501.86     1491.62     49.97 o 
  -3  40   4      165.37      156.31     31.18 o 
  -2  40   4      423.41      501.80     78.22 o 
  -1  40   4      326.33      360.33     51.46 o 
   0  40   4      140.91      193.91     69.03 o 
   1  40   4      150.97      182.45     67.20 o 
   2  40   4      147.63      140.17     27.82 o 
   3  40   4      338.48      434.30     48.64 o 
   4  40   4      375.08      359.63     42.73 o 
   5  40   4       52.17       32.75     21.63 o 
   6  40   4       57.40       74.38     39.50 o 
   7  40   4      245.50      410.22     69.68 o 
  -8  41   4       89.65      216.76     60.66 o 
  -7  41   4        5.96        4.97     47.23 o 
  -6  41   4      309.75      313.87     34.55 o 
  -5  41   4      643.78      571.86     42.81 o 
  -4  41   4       29.25       25.56     23.27 o 
  -3  41   4      122.28      124.25     31.06 o 
  -2  41   4      120.43      106.58     28.81 o 
  -1  41   4        0.03       60.08     40.76 o 
   0  41   4      106.90      137.09     65.25 o 
   1  41   4       62.08      199.15     69.02 o 
   2  41   4       35.87       40.23     23.37 o 
   3  41   4       37.37       46.70     25.58 o 
   4  41   4        3.83       -4.70     30.16 o 
   5  41   4      316.98      272.49     37.16 o 
   6  41   4      121.77      199.40     46.60 o 
  -7  42   4      101.68      166.84     58.22 o 
  -6  42   4        0.02       22.03     24.36 o 
  -5  42   4      279.98      238.69     31.92 o 
  -4  42   4       44.38       10.33     38.99 o 
  -3  42   4       99.26      128.82     32.28 o 
  -2  42   4       21.65       61.09     26.65 o 
  -1  42   4      212.25      278.54    102.00 o 
   0  42   4      654.66      780.32    104.33 o 
   1  42   4        5.08       41.56     57.99 o 
   2  42   4       44.01       46.30     25.08 o 
   3  42   4        3.99        2.26     23.09 o 
   4  42   4      664.01      647.57     59.71 o 
   5  42   4      110.26      108.99     50.94 o 
   6  42   4       67.85      177.19     53.60 o 
  -7  43   4      127.88      153.76     57.24 o 
  -6  43   4       43.14       49.84     40.36 o 
  -5  43   4      265.46      283.60     36.50 o 
  -4  43   4      103.53      121.78     37.23 o 
  -3  43   4      318.27      352.94     47.99 o 
  -2  43   4      326.20      477.40     58.85 o 
  -1  43   4     1384.41     1594.27    127.84 o 
   0  43   4     1320.73     1185.19    115.93 o 
   1  43   4      201.91      317.57     79.22 o 
   2  43   4      196.39      242.80     69.18 o 
   3  43   4      325.69      283.22     36.06 o 
   4  43   4      291.40      287.00     36.36 o 
   5  43   4      237.59      219.27     51.56 o 
   6  43   4      140.79      262.02     84.00 o 
  -7  44   4        7.40      101.71     77.23 o 
  -6  44   4        8.03       74.73     37.85 o 
  -5  44   4      389.86      432.70     51.92 o 
  -4  44   4      585.67      493.45     53.85 o 
  -3  44   4       67.62      102.01     64.76 o 
  -2  44   4       52.90      143.64     43.83 o 
  -1  44   4     1988.28     1985.38    141.42 o 
   0  44   4        0.32      163.38     68.16 o 
   1  44   4       40.42       96.81     66.91 o 
   2  44   4        4.42       53.33     62.56 o 
   3  44   4       50.84       26.96     25.11 o 
   4  44   4        0.18       33.32     25.90 o 
   5  44   4        7.52       92.09     65.19 o 
  -6  45   4      128.20      168.11     76.55 o 
  -5  45   4       44.74       70.14     54.39 o 
  -4  45   4        2.86       -4.99     30.60 o 
  -3  45   4      606.40      659.96    107.49 o 
  -2  45   4        2.41       90.61     40.82 o 
  -1  45   4      294.08      307.47     78.92 o 
   0  45   4     4965.49     5004.88    235.54 o 
   1  45   4       50.90      104.16     65.54 o 
   2  45   4       62.61      164.57     73.19 o 
   3  45   4       39.33       42.58     27.83 o 
   4  45   4       30.54       50.40     29.76 o 
   5  45   4      259.74      301.21     87.07 o 
  -6  46   4        5.39       56.09     69.54 o 
  -5  46   4       89.83      289.14     81.15 o 
  -4  46   4       79.02       74.48     78.51 o 
  -3  46   4       17.64      106.99     59.57 o 
  -2  46   4       57.64      136.44     43.85 o 
  -1  46   4        6.23      100.76     65.88 o 
   0  46   4      675.49     1111.94    115.29 o 
   1  46   4        2.14      132.21     67.85 o 
   2  46   4        0.00       -9.23     54.51 o 
   3  46   4        0.03       63.12    115.02 o 
   4  46   4      584.00      592.51    114.81 o 
  -5  47   4        0.41       -4.65     60.35 o 
  -4  47   4      445.25      423.58     53.83 o 
  -3  47   4        7.43      -20.29     49.13 o 
  -2  47   4       12.77      138.14     44.77 o 
  -1  47   4     1832.86     2127.41    148.65 o 
   0  47   4      197.33      259.04     80.86 o 
   1  47   4     1102.27     1270.66    122.75 o 
   2  47   4        0.27      -54.32     55.43 o 
   3  47   4       82.86      213.06     79.32 o 
   4  47   4        3.60      181.32     71.70 o 
  -4  48   4       34.56       69.83     64.66 o 
  -3  48   4       19.43      110.10     54.08 o 
  -2  48   4       38.18      188.50     69.17 o 
  -1  48   4     1842.71     2141.68    151.69 o 
   0  48   4       61.84      291.61     81.77 o 
   1  48   4     1122.79     1028.24    122.45 o 
   2  48   4      252.00      285.37     85.65 o 
   3  48   4       17.65      162.81     68.68 o 
  -4  49   4        7.78      118.31     58.20 o 
  -1  49   4      126.63      481.43     86.98 o 
   0  49   4       39.23      344.66     83.34 o 
   1  49   4       69.39      108.60     68.37 o 
   2  49   4        0.00       98.24     63.52 o 
   3  49   4       12.60      158.10     73.06 o 
  -3  50   4      345.08      680.16     90.60 o 
  -1  50   4      122.87      403.58     85.62 o 
   0  50   4     1149.37     1341.66    126.36 o 
   1  50   4        7.73      279.59     77.49 o 
   2  50   4      342.26      421.45     93.70 o 
   0  51   4      779.45     1051.03    108.72 o 
 -12   1   5       34.59       82.48     23.90 o 
 -11   1   5      762.40      728.55     37.88 o 
 -10   1   5       31.88       55.99     34.66 o 
  -9   1   5      798.05      695.85     61.26 o 
  -8   1   5      348.13      380.09     47.05 o 
  -7   1   5       15.32       31.02     30.37 o 
  -6   1   5       36.03       26.84     24.88 o 
  -5   1   5      118.28      155.56     43.73 o 
  -4   1   5    13277.43    14881.89    287.19 o 
  -3   1   5       37.11       22.15     14.37 o 
  -2   1   5      199.31      233.26      6.81 o 
  -1   1   5     2362.74     2586.98     23.33 o 
   0   1   5      955.71      956.22     15.28 o 
   1   1   5    11605.27    11889.57    104.24 o 
   2   1   5     6409.34     6575.82     86.83 o 
   3   1   5      791.56      798.01     20.97 o 
   4   1   5     1533.31     1347.98     21.55 o 
   5   1   5      124.35      136.17     11.88 o 
   6   1   5      297.27      297.09     26.59 o 
   7   1   5      346.16      413.77     44.35 o 
   8   1   5     8234.18     7601.50    162.77 o 
   9   1   5      794.77      881.69     87.20 o 
  10   1   5      247.28      258.70     48.70 o 
  11   1   5       36.31      172.15     46.58 o 
 -13   2   5        1.77       47.57     51.82 o 
 -12   2   5      105.59      140.69     34.93 o 
 -11   2   5      108.36      156.45     26.15 o 
 -10   2   5        1.53      -21.86     19.28 o 
  -9   2   5       10.62      -31.37     28.22 o 
  -8   2   5      241.07      193.86     41.24 o 
  -7   2   5        2.12       19.70     47.26 o 
  -6   2   5      777.59      929.32     50.74 o 
  -5   2   5     6269.35     7168.33    191.53 o 
  -4   2   5     2559.93     2665.96     77.06 o 
  -3   2   5      115.94      123.27      6.79 o 
  -2   2   5     1608.26     1702.41     17.06 o 
  -1   2   5       11.14        1.81      5.29 o 
   0   2   5       45.29       45.21      6.97 o 
   1   2   5       35.63       38.32      5.87 o 
   2   2   5     7268.90     6873.14     74.83 o 
   3   2   5        1.41      -11.18      5.81 o 
   4   2   5      856.96      820.16     18.49 o 
   5   2   5       75.51       59.09      8.92 o 
   6   2   5      745.85      693.20     25.21 o 
   7   2   5     1350.22     1315.08     59.79 o 
   8   2   5     1848.69     1810.20     72.55 o 
   9   2   5      556.54      537.28     31.78 o 
  10   2   5       54.65      154.55     42.80 o 
  11   2   5      110.32      229.63     85.32 o 
 -13   3   5      148.68      421.80     90.12 o 
 -12   3   5        1.79       71.32     31.38 o 
 -11   3   5       93.12       61.93     24.00 o 
 -10   3   5      143.81      165.91     28.40 o 
  -9   3   5      101.93      111.28     33.03 o 
  -8   3   5       80.96       35.65     28.05 o 
  -7   3   5       35.01       30.36     21.92 o 
  -6   3   5     1968.12     2139.64     78.63 o 
  -5   3   5      553.03      615.23     42.93 o 
  -4   3   5     1262.33     1072.54     54.20 o 
  -3   3   5        7.26       20.14      4.89 o 
  -2   3   5        3.87       -1.31      2.84 o 
  -1   3   5     8503.09     8524.69     63.32 o 
   0   3   5     4008.55     4068.66     39.21 o 
   1   3   5       53.53       75.41      5.80 o 
   2   3   5     3847.95     3954.03     44.98 o 
   3   3   5        0.99        0.20      5.58 o 
   4   3   5      321.71      278.73     12.04 o 
   5   3   5      192.28      182.66     11.66 o 
   6   3   5      132.39      156.09     15.28 o 
   7   3   5     1739.79     1710.55     43.72 o 
   8   3   5     1549.83     1479.69     65.74 o 
   9   3   5       29.09       45.19     20.87 o 
  10   3   5      249.14      278.12     27.90 o 
  11   3   5        3.09       61.87     37.93 o 
 -13   4   5       10.21       47.02     55.12 o 
 -12   4   5      596.56      658.16     67.07 o 
 -11   4   5      581.62      725.90     45.47 o 
 -10   4   5       50.22       31.72     22.01 o 
  -9   4   5      125.90      127.29     41.27 o 
  -8   4   5     1738.66     1616.07     81.20 o 
  -7   4   5       46.71       31.36     23.45 o 
  -6   4   5      260.60      366.29     31.39 o 
  -5   4   5     2086.99     2448.36     62.11 o 
  -4   4   5      791.55      681.44     39.14 o 
  -3   4   5      238.86      264.23     10.32 o 
  -2   4   5      529.36      560.79      7.68 o 
  -1   4   5      173.33      133.43      9.14 o 
   0   4   5       64.41       43.22     10.25 o 
   1   4   5     6162.38     6140.72     55.69 o 
   2   4   5     5727.62     5814.80     70.17 o 
   3   4   5     1531.27     1644.76     23.44 o 
   4   4   5       45.87       19.23      6.20 o 
   5   4   5      929.19      857.06     21.74 o 
   6   4   5     4105.95     3825.15     64.34 o 
   7   4   5      624.24      626.43     25.93 o 
   8   4   5       15.24       45.66     23.58 o 
   9   4   5      377.14      318.75     31.87 o 
  10   4   5      160.49      171.63     33.62 o 
  11   4   5       34.48      106.52     43.28 o 
 -13   5   5      367.94      578.21     85.57 o 
 -12   5   5      398.81      724.38     69.49 o 
 -11   5   5       66.87       53.66     50.33 o 
 -10   5   5       82.79       80.81     25.21 o 
  -9   5   5       18.49       30.81     22.33 o 
  -8   5   5       81.42       32.67     29.71 o 
  -7   5   5       67.74      102.81     28.59 o 
  -6   5   5      491.24      555.45     35.89 o 
  -5   5   5     3796.85     4480.36     91.42 o 
  -4   5   5     1403.58     1444.98     42.80 o 
  -3   5   5        1.53        5.12      7.36 o 
  -2   5   5      700.40      803.18     11.25 o 
  -1   5   5    17033.60    17287.88    138.92 o 
   0   5   5    32381.62    32649.59    263.04 o 
   1   5   5    16369.74    16990.34    153.35 o 
   2   5   5      110.24      100.18      8.57 o 
   3   5   5     1432.59     1552.18     22.99 o 
   4   5   5     1310.42     1227.66     23.46 o 
   5   5   5     3153.47     3119.03     44.58 o 
   6   5   5     1724.20     1622.31     38.55 o 
   7   5   5      431.60      476.87     24.51 o 
   8   5   5      378.00      379.35     25.79 o 
   9   5   5       18.55       38.72     19.11 o 
  10   5   5       56.42       72.27     22.19 o 
  11   5   5        0.24      174.32     70.62 o 
 -13   6   5      402.20      920.51    209.90 o 
 -12   6   5      379.52      660.49     68.27 o 
 -11   6   5      114.57       94.25     40.77 o 
 -10   6   5        0.06       20.43     22.41 o 
  -9   6   5     1219.08     1123.71     55.40 o 
  -8   6   5      324.70      264.49     37.02 o 
  -7   6   5       72.15      152.33     30.30 o 
  -6   6   5     1855.02     1777.80     78.92 o 
  -5   6   5     3954.71     4662.38     93.54 o 
  -4   6   5      490.44      614.28     32.01 o 
  -3   6   5    10363.36    10735.13     96.13 o 
  -2   6   5       45.97       69.89      4.23 o 
  -1   6   5     6477.23     6839.22     54.38 o 
   0   6   5     1886.48     2061.41     28.27 o 
   1   6   5     5836.52     5903.60     58.03 o 
   2   6   5     1324.11     1277.54     23.46 o 
   3   6   5     8439.71     8663.16     84.16 o 
   4   6   5       53.37       44.31      7.10 o 
   5   6   5      540.43      471.65     13.47 o 
   6   6   5        1.72        3.46     18.67 o 
   7   6   5     4538.57     4170.95     71.96 o 
   8   6   5      221.30      230.73     23.55 o 
   9   6   5       49.25       73.31     20.35 o 
  10   6   5       47.15       44.21     23.37 o 
  11   6   5       52.85      130.40     31.07 o 
 -13   7   5      156.85      293.61     54.08 o 
 -12   7   5       12.08       94.64     38.30 o 
 -11   7   5       97.29       99.01     48.94 o 
 -10   7   5      239.08      277.30     36.54 o 
  -9   7   5     3173.24     3012.49     74.03 o 
  -8   7   5      216.05      237.60     43.16 o 
  -7   7   5       11.17       29.11     37.35 o 
  -6   7   5     1335.04     1369.80     50.13 o 
  -5   7   5     1528.14     1700.86     50.46 o 
  -4   7   5       21.67       10.51      6.46 o 
  -3   7   5     4322.38     4434.60     52.83 o 
  -2   7   5     1946.25     1995.41     18.00 o 
  -1   7   5    20452.89    21372.48    163.11 o 
   0   7   5    34494.80    34753.93    279.71 o 
   1   7   5    10570.59    10055.80     92.88 o 
   2   7   5        0.33       -4.84      4.69 o 
   3   7   5    34522.32    37395.70    326.72 o 
   4   7   5      228.76      251.41     10.54 o 
   5   7   5      226.20      244.86     10.52 o 
   6   7   5     2268.94     2167.08     59.59 o 
   7   7   5       44.67       52.00     15.37 o 
   8   7   5     1344.76     1235.66     42.25 o 
   9   7   5      106.35      120.19     22.30 o 
  10   7   5       93.86      105.79     30.43 o 
  11   7   5      106.66      161.50     66.99 o 
 -12   8   5      183.73      286.46     53.73 o 
 -11   8   5      250.94      312.49     45.61 o 
 -10   8   5      283.60      242.11     53.71 o 
  -9   8   5      513.65      595.90     37.16 o 
  -8   8   5      174.53      235.90     36.86 o 
  -7   8   5      166.06       97.81     32.43 o 
  -6   8   5      528.70      582.33     36.80 o 
  -5   8   5      177.08      234.89     24.54 o 
  -4   8   5      845.15     1031.89     21.80 o 
  -3   8   5     4454.92     4474.28     38.96 o 
  -2   8   5     4028.32     4344.71     40.92 o 
  -1   8   5     8048.46     8336.65     65.47 o 
   0   8   5    16597.11    17102.30    160.66 o 
   1   8   5     1177.42     1314.46     20.21 o 
   2   8   5      132.34      130.77      7.50 o 
   3   8   5      198.98      266.70     14.43 o 
   4   8   5     2070.31     1906.22     27.53 o 
   5   8   5       44.63       33.01      8.75 o 
   6   8   5       10.09       13.96     11.35 o 
   7   8   5      500.30      479.62     32.80 o 
   8   8   5        2.03       14.28     17.47 o 
   9   8   5      131.18      226.39     31.14 o 
  10   8   5       58.69       51.35     25.07 o 
  11   8   5       54.62       86.73     42.88 o 
 -12   9   5       13.11       90.94     39.82 o 
 -11   9   5       85.93      150.48     45.81 o 
 -10   9   5      157.97      185.13     52.99 o 
  -9   9   5     1414.82     1319.84     49.95 o 
  -8   9   5       34.13       38.94     22.30 o 
  -7   9   5      398.81      413.33     36.78 o 
  -6   9   5      301.92      260.36     29.27 o 
  -5   9   5     6912.86     7430.11     92.71 o 
  -4   9   5        1.84       15.01      5.96 o 
  -3   9   5     3772.02     3730.42     34.10 o 
  -2   9   5     1053.43     1284.52     12.64 o 
  -1   9   5      146.58      125.96      8.94 o 
   0   9   5      172.06      152.96     10.13 o 
   1   9   5     6109.99     6192.22     58.28 o 
   2   9   5     4496.06     4667.85     48.77 o 
   3   9   5      374.86      384.38     13.21 o 
   4   9   5     1690.81     1587.02     25.22 o 
   5   9   5      376.85      373.80     15.34 o 
   6   9   5     1459.05     1409.81     31.20 o 
   7   9   5      714.10      602.16     32.18 o 
   8   9   5     1892.28     1727.96     36.95 o 
   9   9   5       27.73       20.47     16.39 o 
  10   9   5      584.47      624.08     45.40 o 
  11   9   5       36.48      161.28     53.33 o 
 -12  10   5      347.32      525.80     96.48 o 
 -11  10   5      206.93      335.30     85.05 o 
 -10  10   5      107.58      141.40     49.75 o 
  -9  10   5      634.14      592.97     63.50 o 
  -8  10   5      680.97      730.15     37.27 o 
  -7  10   5      434.83      521.74     43.30 o 
  -6  10   5     1109.64     1062.30     45.27 o 
  -5  10   5       46.18       69.30      9.96 o 
  -4  10   5     2296.06     2397.00     33.50 o 
  -3  10   5       26.22       14.64      4.21 o 
  -2  10   5        2.52       -0.12      3.02 o 
  -1  10   5     1415.33     1434.35     18.41 o 
   0  10   5        0.08        4.10      8.45 o 
   1  10   5      589.18      608.51     13.20 o 
   2  10   5    15780.48    16299.15    139.31 o 
   3  10   5      144.56      128.79      8.37 o 
   4  10   5      175.13      243.48     11.35 o 
   5  10   5      283.78      248.59     15.79 o 
   6  10   5     1266.21     1151.99     28.73 o 
   7  10   5      428.44      381.64     23.50 o 
   8  10   5       21.84       20.99     12.67 o 
   9  10   5      654.71      546.58     44.61 o 
  10  10   5       18.77       45.58     37.98 o 
  11  10   5       68.20       54.04     28.78 o 
 -12  11   5      324.35      497.73     65.02 o 
 -11  11   5      165.72      225.64     78.59 o 
 -10  11   5       84.56      107.45     48.61 o 
  -9  11   5      627.44      717.97     64.46 o 
  -8  11   5     1828.95     1772.62     52.90 o 
  -7  11   5     2353.99     2413.51     58.92 o 
  -6  11   5        9.59       13.78      7.66 o 
  -5  11   5      551.42      590.79     18.18 o 
  -4  11   5      265.81      309.32     12.16 o 
  -3  11   5      503.78      416.07      9.40 o 
  -2  11   5      792.63      584.69      9.90 o 
  -1  11   5     3223.49     3297.80     32.75 o 
   0  11   5     9059.72     9937.76     87.02 o 
   1  11   5        0.83       -6.44      6.93 o 
   2  11   5      104.55      131.65     12.62 o 
   3  11   5       46.78       60.36      8.38 o 
   4  11   5      244.48      269.76     11.96 o 
   5  11   5      214.64      195.51     14.87 o 
   6  11   5        0.00       -5.19     11.11 o 
   7  11   5      321.14      271.31     17.14 o 
   8  11   5       46.74       45.29     13.80 o 
   9  11   5      526.01      510.13     51.13 o 
  10  11   5      260.70      396.32     64.92 o 
  11  11   5       87.09      163.76    137.23 o 
 -12  12   5      162.58      277.49     56.74 o 
 -11  12   5       38.86       54.20     66.26 o 
 -10  12   5       59.20       26.67     44.91 o 
  -9  12   5      445.09      496.21     59.17 o 
  -8  12   5       89.24      128.84     43.62 o 
  -7  12   5     5351.41     5317.66     78.72 o 
  -6  12   5       55.34       54.54     10.37 o 
  -5  12   5     6917.63     7369.94     87.10 o 
  -4  12   5      526.35      532.81      9.52 o 
  -3  12   5     1744.80     1940.65     23.64 o 
  -2  12   5     3863.85     3570.83     28.35 o 
  -1  12   5    13573.80    14409.31    115.01 o 
   0  12   5      870.97      874.04     16.37 o 
   1  12   5      607.94      567.53     13.37 o 
   2  12   5      272.71      265.85     12.70 o 
   3  12   5     1145.69     1281.12     22.89 o 
   4  12   5      111.82      133.33      9.65 o 
   5  12   5     2706.47     2661.01     45.52 o 
   6  12   5      258.09      275.37     17.49 o 
   7  12   5      210.26      190.08     24.59 o 
   8  12   5        1.34       -5.73     12.21 o 
   9  12   5      598.37      600.92     44.18 o 
  10  12   5      200.96      193.37     27.73 o 
  11  12   5      247.43      317.23    100.90 o 
 -12  13   5       83.57      254.98     55.59 o 
 -11  13   5      124.91      133.70     72.40 o 
 -10  13   5       32.21       31.52     51.06 o 
  -9  13   5      764.35      723.70     67.52 o 
  -8  13   5        9.73       14.77     14.45 o 
  -7  13   5     8044.99     8037.00    122.77 o 
  -6  13   5      823.68      704.38     23.63 o 
  -5  13   5     3073.58     3181.67     38.76 o 
  -4  13   5        6.75        4.48      4.51 o 
  -3  13   5     1314.62     1453.19     17.71 o 
  -2  13   5     8545.95     9356.78     64.95 o 
  -1  13   5      705.23      583.15     12.29 o 
   0  13   5        0.75       -7.09      4.80 o 
   1  13   5    11711.96    12437.04    102.91 o 
   2  13   5     1607.10     1729.25     26.25 o 
   3  13   5      830.35      774.59     18.69 o 
   4  13   5      607.20      677.24     18.30 o 
   5  13   5      669.14      653.49     23.66 o 
   6  13   5       60.63       79.22     14.92 o 
   7  13   5      707.46      614.69     27.43 o 
   8  13   5       75.39       87.30     15.23 o 
   9  13   5      258.93      273.73     21.98 o 
  10  13   5      465.35      435.46     44.46 o 
  11  13   5      548.94      692.38     78.45 o 
 -12  14   5       73.77       80.97     43.49 o 
 -11  14   5      234.21      333.37     87.23 o 
 -10  14   5      311.68      241.02     28.13 o 
  -9  14   5      184.77      130.10     36.81 o 
  -8  14   5     1139.72     1143.56     41.47 o 
  -7  14   5     1412.39     1385.36     47.61 o 
  -6  14   5       81.83       62.95     12.66 o 
  -5  14   5        2.02       12.36      5.77 o 
  -4  14   5        8.49        7.43      5.06 o 
  -3  14   5     9194.68     9754.07     82.07 o 
  -2  14   5    30111.36    33502.94    215.91 o 
  -1  14   5    13642.98    14200.90    104.73 o 
   0  14   5       85.92      110.63      7.91 o 
   1  14   5     3963.77     4283.24     42.44 o 
   2  14   5       51.42       34.11     10.49 o 
   3  14   5      250.20      388.83     14.61 o 
   4  14   5     1593.45     1608.83     33.16 o 
   5  14   5        4.22       12.59     11.63 o 
   6  14   5      715.60      750.23     27.02 o 
   7  14   5       38.03        2.29     12.58 o 
   8  14   5      170.29      189.51     18.08 o 
   9  14   5       37.80       14.83     16.29 o 
  10  14   5      193.53      212.24     43.30 o 
  11  14   5        0.53      -20.72     79.73 o 
 -12  15   5      260.83      329.00     60.26 o 
 -11  15   5      181.90      154.09     29.09 o 
 -10  15   5      728.66      683.86     43.64 o 
  -9  15   5        1.05        0.89     40.05 o 
  -8  15   5     1117.08     1134.71     51.29 o 
  -7  15   5     2495.25     2507.30     65.64 o 
  -6  15   5      379.20      404.14     23.18 o 
  -5  15   5       46.65       82.02     12.00 o 
  -4  15   5      187.37      225.85     16.23 o 
  -3  15   5     4308.77     4306.45     57.93 o 
  -2  15   5    64423.49    71174.52    451.00 o 
  -1  15   5     1317.16     1293.65     18.83 o 
   0  15   5       66.59       64.24      7.42 o 
   1  15   5     1222.51     1264.81     19.34 o 
   2  15   5       11.17       24.19      7.94 o 
   3  15   5     2859.69     2834.29     48.16 o 
   4  15   5     1155.41     1270.50     27.20 o 
   5  15   5     3137.21     2996.85     50.89 o 
   6  15   5      261.55      311.22     19.53 o 
   7  15   5        4.55       -7.33     12.43 o 
   8  15   5       35.61       34.65     15.87 o 
   9  15   5      394.34      480.60     31.06 o 
  10  15   5        0.14       12.17     25.04 o 
  11  15   5      251.07      368.22    183.02 o 
 -12  16   5      282.47      259.56     41.89 o 
 -11  16   5      173.41      140.96     69.78 o 
 -10  16   5      283.89      332.54     98.55 o 
  -9  16   5      164.15      105.25     23.88 o 
  -8  16   5      100.06       92.34     21.33 o 
  -7  16   5    23310.87    22465.88    349.10 o 
  -6  16   5     2449.54     2262.79     44.14 o 
  -5  16   5     4318.88     4256.84     43.94 o 
  -4  16   5      830.71      839.90     18.27 o 
  -3  16   5     3885.68     3936.81     45.06 o 
  -2  16   5     7653.23     8499.12     63.19 o 
  -1  16   5      895.79      954.41     15.70 o 
   0  16   5        6.89        7.73      5.93 o 
   1  16   5        4.57       -7.56      5.67 o 
   2  16   5    11034.14    10987.92    106.74 o 
   3  16   5       66.34       40.86     10.61 o 
   4  16   5      614.66      642.53     21.68 o 
   5  16   5       16.63        9.27     13.35 o 
   6  16   5        0.54       15.62     12.51 o 
   7  16   5       33.47       12.48     14.67 o 
   8  16   5      419.60      338.98     23.93 o 
   9  16   5      326.50      382.10     25.96 o 
  10  16   5      251.94      317.50     43.45 o 
  11  16   5       51.63      147.56     83.24 o 
 -12  17   5        5.34       18.24     46.78 o 
 -11  17   5        1.01      -26.30     46.32 o 
 -10  17   5       11.00       39.75     26.17 o 
  -9  17   5      438.60      379.90     32.37 o 
  -8  17   5      654.23      582.81     36.35 o 
  -7  17   5      162.73      222.17     53.72 o 
  -6  17   5     4335.26     4244.35     62.89 o 
  -5  17   5      834.00      785.79     22.63 o 
  -4  17   5      365.73      353.09     13.50 o 
  -3  17   5      666.33      786.79     17.79 o 
  -2  17   5       78.50       47.17      5.79 o 
  -1  17   5       57.39       51.08      6.94 o 
   0  17   5    12459.21    12372.03     94.56 o 
   1  17   5      281.63      237.32      9.44 o 
   2  17   5      839.25      929.03     20.91 o 
   3  17   5       50.28       41.22     11.12 o 
   4  17   5     1356.12     1363.29     29.32 o 
   5  17   5      427.42      409.78     22.83 o 
   6  17   5       83.43      120.10     21.81 o 
   7  17   5        0.90        1.80     13.29 o 
   8  17   5      232.53      228.06     22.07 o 
   9  17   5       50.07       58.71     18.44 o 
  10  17   5        6.83       37.39     29.73 o 
 -12  18   5       37.49      117.76     56.44 o 
 -11  18   5      126.77      155.69     62.43 o 
 -10  18   5       19.40        4.32     37.64 o 
  -9  18   5       64.37        2.38     22.33 o 
  -8  18   5      720.49      733.22     41.79 o 
  -7  18   5     3240.87     3185.43     53.18 o 
  -6  18   5     4127.36     4099.17     68.49 o 
  -5  18   5      234.41      253.26     13.65 o 
  -4  18   5      717.42      820.71     19.42 o 
  -3  18   5      149.46      220.15     11.19 o 
  -2  18   5      351.40      357.26     10.13 o 
  -1  18   5     4844.55     5538.94     50.00 o 
   0  18   5     2272.47     2215.88     25.29 o 
   1  18   5     2871.22     2736.81     29.01 o 
   2  18   5     1828.39     1769.77     29.75 o 
   3  18   5        0.73      -15.24     10.32 o 
   4  18   5        0.01       14.96     12.03 o 
   5  18   5      904.34      863.26     28.42 o 
   6  18   5     2159.76     1813.61     40.48 o 
   7  18   5       11.19       -2.80     14.72 o 
   8  18   5       78.19       57.28     17.00 o 
   9  18   5       24.84       35.60     18.26 o 
  10  18   5       32.69       36.38     31.05 o 
 -12  19   5      135.81      292.89     57.86 o 
 -11  19   5      258.77      229.74     69.01 o 
 -10  19   5       45.90        3.10     30.06 o 
  -9  19   5        0.11      -21.71     32.08 o 
  -8  19   5     1156.88     1128.65     33.62 o 
  -7  19   5    35845.50    34728.31    442.73 o 
  -6  19   5     5195.65     5061.43     74.46 o 
  -5  19   5     1391.63     1341.03     27.92 o 
  -4  19   5      230.88      266.17     14.31 o 
  -3  19   5     2187.80     2090.00     31.16 o 
  -2  19   5      622.61      676.47     14.89 o 
  -1  19   5     5137.89     5007.31     44.55 o 
   0  19   5       27.35       -4.75      6.44 o 
   1  19   5     2702.66     2426.76     27.09 o 
   2  19   5      459.61      465.82     13.89 o 
   3  19   5     1984.52     2012.58     39.73 o 
   4  19   5      566.74      519.46     22.77 o 
   5  19   5     1390.35     1265.60     33.90 o 
   6  19   5      402.97      321.18     20.74 o 
   7  19   5      105.10       99.70     18.28 o 
   8  19   5       28.83       40.89     16.88 o 
   9  19   5      242.27      294.32     25.94 o 
  10  19   5      390.39      562.75    110.99 o 
 -12  20   5       20.39      122.73     47.15 o 
 -11  20   5        6.15       -2.92     29.42 o 
 -10  20   5       27.81       49.59     30.74 o 
  -9  20   5       36.98       33.75     17.50 o 
  -8  20   5      317.80      335.51     24.88 o 
  -7  20   5     3522.95     3578.28     69.42 o 
  -6  20   5     7094.39     7008.10     90.65 o 
  -5  20   5        5.04        4.38     10.88 o 
  -4  20   5        0.28        7.39      8.44 o 
  -3  20   5     1082.36     1100.97     22.47 o 
  -2  20   5        2.71       -1.75      7.28 o 
  -1  20   5        0.00        3.59      6.27 o 
   0  20   5        1.24       -8.63      6.11 o 
   1  20   5       52.89      102.19      8.30 o 
   2  20   5     1237.12     1198.97     20.94 o 
   3  20   5      167.29      197.90     16.39 o 
   4  20   5      302.44      297.67     19.63 o 
   5  20   5      150.80      194.74     20.29 o 
   6  20   5      135.95       85.24     16.80 o 
   7  20   5      264.04      199.48     21.13 o 
   8  20   5        5.92        1.46     16.56 o 
   9  20   5        0.04       31.19     19.02 o 
  10  20   5       14.83       37.82     36.09 o 
 -12  21   5        1.83       95.01     86.98 o 
 -11  21   5      111.35      137.41     87.14 o 
 -10  21   5        5.37       10.63     17.36 o 
  -9  21   5       13.69        7.50     24.79 o 
  -8  21   5      844.88      805.04     32.09 o 
  -7  21   5       81.42      141.73     32.01 o 
  -6  21   5      112.64      216.17     33.93 o 
  -5  21   5      128.65      121.54     14.67 o 
  -4  21   5     1121.44     1155.24     24.25 o 
  -3  21   5     2368.12     2333.39     34.48 o 
  -2  21   5     6127.43     6287.30     56.30 o 
  -1  21   5      704.57      744.10     15.05 o 
   0  21   5      683.00      586.80     14.45 o 
   1  21   5      637.14      568.35     13.95 o 
   2  21   5      410.90      450.56     15.95 o 
   3  21   5      314.21      284.72     16.15 o 
   4  21   5       29.65       43.04     15.27 o 
   5  21   5     1351.81     1067.23     32.42 o 
   6  21   5      387.96      379.13     24.47 o 
   7  21   5       10.81       -1.95     15.23 o 
   8  21   5       58.50       66.97     19.74 o 
   9  21   5       30.32       48.25     21.68 o 
  10  21   5       42.20       95.06     35.86 o 
 -11  22   5      148.62      174.54     39.89 o 
 -10  22   5      128.68      134.76     31.56 o 
  -9  22   5      163.58      178.78     21.84 o 
  -8  22   5      518.81      453.48     26.79 o 
  -7  22   5    14037.76    13147.09    188.59 o 
  -6  22   5    23037.19    22040.49    267.08 o 
  -5  22   5     1605.50     1610.22     36.22 o 
  -4  22   5       32.49       36.58     15.02 o 
  -3  22   5     2990.58     2946.50     49.59 o 
  -2  22   5      664.72      630.79     15.25 o 
  -1  22   5       60.24       70.64      9.32 o 
   0  22   5     5073.82     4992.45     46.28 o 
   1  22   5      438.02      414.55     12.64 o 
   2  22   5      755.06      729.83     22.04 o 
   3  22   5       11.80        6.06     11.22 o 
   4  22   5      303.22      324.56     22.22 o 
   5  22   5      779.53      653.01     29.48 o 
   6  22   5        8.64        2.95     17.75 o 
   7  22   5       10.94       17.92     16.81 o 
   8  22   5     1071.67     1036.55     38.86 o 
   9  22   5      626.87      644.71     34.87 o 
  10  22   5      801.08      668.02     61.78 o 
 -11  23   5       61.72       74.52     56.42 o 
 -10  23   5      577.84      619.98     50.91 o 
  -9  23   5       20.65        2.89     24.30 o 
  -8  23   5        1.26        9.57     15.77 o 
  -7  23   5      334.05      330.89     25.12 o 
  -6  23   5       93.07       82.88     19.58 o 
  -5  23   5        2.84      -13.47     13.98 o 
  -4  23   5      798.78      737.05     22.00 o 
  -3  23   5      495.74      500.65     20.02 o 
  -2  23   5     5697.94     5553.64     55.04 o 
  -1  23   5       37.51       38.15      7.37 o 
   0  23   5      548.10      535.43     14.13 o 
   1  23   5        5.94       -2.14      7.42 o 
   2  23   5     1122.85     1177.83     28.94 o 
   3  23   5      365.71      357.85     18.00 o 
   4  23   5      664.76      799.15     28.88 o 
   5  23   5        2.39       -5.72     15.23 o 
   6  23   5     1086.03      842.23     33.67 o 
   7  23   5        1.54        8.53     16.54 o 
   8  23   5      173.13      142.02     22.13 o 
   9  23   5       38.30       62.26     21.38 o 
  10  23   5      427.24      383.38     52.35 o 
 -11  24   5        0.44       24.34     23.62 o 
 -10  24   5        0.20       20.03     19.36 o 
  -9  24   5       16.26       -1.80     18.40 o 
  -8  24   5      106.64       98.33     20.48 o 
  -7  24   5      115.41      136.43     28.93 o 
  -6  24   5     1009.50      991.33     35.17 o 
  -5  24   5        7.51      -18.94     13.63 o 
  -4  24   5      741.11      810.85     22.51 o 
  -3  24   5       46.23       36.61     11.96 o 
  -2  24   5     5497.97     5502.74     58.78 o 
  -1  24   5       55.31       42.68      7.82 o 
   0  24   5      550.85      520.29     14.31 o 
   1  24   5     1733.62     1706.71     26.68 o 
   2  24   5     1803.78     1774.90     34.89 o 
   3  24   5       65.68       33.49     13.45 o 
   4  24   5        2.04        3.64     15.26 o 
   5  24   5       13.74        8.79     15.32 o 
   6  24   5       39.14       28.47     24.15 o 
   7  24   5       12.10       -1.76     15.80 o 
   8  24   5       12.09       40.45     18.47 o 
   9  24   5       34.11       38.51     20.62 o 
  10  24   5      116.68      187.74     53.42 o 
 -11  25   5      315.12      434.19     40.47 o 
 -10  25   5      607.54      765.95     40.88 o 
  -9  25   5       93.68       83.81     21.59 o 
  -8  25   5       31.42       47.67     34.44 o 
  -7  25   5     4641.47     4332.94     78.20 o 
  -6  25   5      119.98      129.90     19.69 o 
  -5  25   5      392.56      410.23     21.53 o 
  -4  25   5     1032.62     1008.62     31.07 o 
  -3  25   5       67.05       73.90     13.32 o 
  -2  25   5      260.46      261.50     13.90 o 
  -1  25   5     1097.03     1068.91     20.16 o 
   0  25   5      257.65      265.64     12.95 o 
   1  25   5      951.90      909.41     20.50 o 
   2  25   5     2652.94     2448.07     42.00 o 
   3  25   5        0.33        3.92     12.36 o 
   4  25   5      175.09      197.34     20.78 o 
   5  25   5      284.64      252.53     22.86 o 
   6  25   5      145.95      141.47     20.96 o 
   7  25   5        1.69       34.39     18.02 o 
   8  25   5      118.26       95.86     31.36 o 
   9  25   5      613.73      611.26     41.95 o 
  10  25   5       47.44       82.87     49.46 o 
 -11  26   5       36.50       98.08     79.56 o 
 -10  26   5      155.81      213.76     27.19 o 
  -9  26   5        8.48       26.41     20.03 o 
  -8  26   5      389.19      374.90     30.48 o 
  -7  26   5       93.56       93.57     30.14 o 
  -6  26   5     2265.60     2235.27     52.73 o 
  -5  26   5        5.49        0.36     12.36 o 
  -4  26   5      425.92      426.54     25.22 o 
  -3  26   5      552.47      561.01     22.25 o 
  -2  26   5       28.86       29.53     10.93 o 
  -1  26   5       63.55       72.07     10.25 o 
   0  26   5        4.54       -0.85      7.39 o 
   1  26   5     1470.62     1499.28     27.81 o 
   2  26   5      920.20      838.76     24.58 o 
   3  26   5      250.20      259.22     23.72 o 
   4  26   5      113.55       83.65     17.95 o 
   5  26   5      162.42      137.66     19.97 o 
   6  26   5        5.33        4.46     16.22 o 
   7  26   5       72.06       46.61     19.86 o 
   8  26   5       51.26       36.77     19.26 o 
   9  26   5       18.44       46.75     49.44 o 
 -11  27   5      137.84      136.93     80.08 o 
 -10  27   5       11.39        2.66     21.52 o 
  -9  27   5        0.69       -8.31     18.76 o 
  -8  27   5       15.14       15.55     19.39 o 
  -7  27   5      193.19      221.86     23.12 o 
  -6  27   5      505.51      528.02     29.34 o 
  -5  27   5     2704.54     2415.41     47.83 o 
  -4  27   5       49.88       51.06     16.10 o 
  -3  27   5        9.21       -4.90     12.37 o 
  -2  27   5     1773.70     1753.37     51.49 o 
  -1  27   5       11.09       10.17      9.18 o 
   0  27   5      150.40      173.68     12.56 o 
   1  27   5      575.59      535.43     18.52 o 
   2  27   5     2044.03     1888.63     35.38 o 
   3  27   5      151.79       86.01     21.83 o 
   4  27   5       61.03       65.43     17.04 o 
   5  27   5      250.63      232.04     22.95 o 
   6  27   5        7.64       14.77     16.78 o 
   7  27   5       80.91       83.94     21.05 o 
   8  27   5       35.72       50.58     20.32 o 
   9  27   5       66.16       44.63     35.64 o 
 -11  28   5       18.22      110.48     77.72 o 
 -10  28   5        5.56       60.19     26.84 o 
  -9  28   5        0.82       -6.65     37.72 o 
  -8  28   5      162.09      209.32     35.36 o 
  -7  28   5       52.50       52.61     19.50 o 
  -6  28   5     1281.46     1214.23     40.30 o 
  -5  28   5        2.50       -4.56     12.77 o 
  -4  28   5      707.77      685.30     31.45 o 
  -3  28   5      617.79      622.34     24.07 o 
  -2  28   5     2919.37     2764.66     56.37 o 
  -1  28   5     2228.30     2112.64     36.12 o 
   0  28   5       17.88       21.92      9.66 o 
   1  28   5      581.67      633.30     20.97 o 
   2  28   5        1.79      -11.96     13.87 o 
   3  28   5      156.63      161.42     33.72 o 
   4  28   5       73.66       46.28     17.27 o 
   5  28   5       19.30       20.48     17.96 o 
   6  28   5      176.30      213.15     23.63 o 
   7  28   5      869.47      848.46     38.44 o 
   8  28   5      378.88      396.43     30.34 o 
   9  28   5       78.11      114.84     44.90 o 
 -10  29   5      263.41      262.69     38.85 o 
  -9  29   5        7.24      -24.88     20.52 o 
  -8  29   5        6.35        5.11     20.64 o 
  -7  29   5       69.76       37.85     19.56 o 
  -6  29   5       68.69       15.07     14.24 o 
  -5  29   5      336.67      313.54     21.07 o 
  -4  29   5      222.31      242.03     22.54 o 
  -3  29   5      249.91      302.97     19.57 o 
  -2  29   5     2544.78     2542.10     54.80 o 
  -1  29   5      246.08      284.34     22.75 o 
   0  29   5     1030.59     1204.72     30.81 o 
   1  29   5      640.13      634.84     25.09 o 
   2  29   5     2065.30     1876.58     42.66 o 
   3  29   5      178.20      197.20     21.24 o 
   4  29   5      105.21       83.03     18.81 o 
   5  29   5      124.49      118.05     20.40 o 
   6  29   5      394.12      373.66     28.38 o 
   7  29   5      967.01      962.59     41.12 o 
   8  29   5      848.98      811.98     39.88 o 
   9  29   5        7.44       94.32     52.41 o 
 -10  30   5      365.26      439.37    101.63 o 
  -9  30   5       11.48       19.80     39.57 o 
  -8  30   5      289.47      283.79     30.30 o 
  -7  30   5        2.85       20.78     20.15 o 
  -6  30   5       11.25       14.17     13.85 o 
  -5  30   5        9.94        1.82     18.14 o 
  -4  30   5       43.28       27.01     20.90 o 
  -3  30   5     1389.95     1292.46     36.37 o 
  -2  30   5      964.61     1020.44     31.98 o 
  -1  30   5       37.41       34.75     13.04 o 
   0  30   5     6348.02     5820.70     69.67 o 
   1  30   5        0.33      -23.90     14.85 o 
   2  30   5     1821.98     1781.02     41.25 o 
   3  30   5      399.19      433.77     43.23 o 
   4  30   5        6.45       19.99     17.08 o 
   5  30   5       75.09       81.89     20.02 o 
   6  30   5      119.77       98.36     29.52 o 
   7  30   5     2307.15     2078.57     72.21 o 
   8  30   5        0.04       32.94     20.22 o 
   9  30   5       30.20      127.94     52.04 o 
 -10  31   5      317.62      533.33    110.60 o 
  -9  31   5      155.93      154.39     41.20 o 
  -8  31   5       29.60       13.48     44.51 o 
  -7  31   5      551.66      500.52     33.51 o 
  -6  31   5      588.47      554.48     27.09 o 
  -5  31   5      423.88      362.11     32.41 o 
  -4  31   5      245.61      197.13     22.26 o 
  -3  31   5       73.06      136.06     20.24 o 
  -2  31   5      117.01      131.51     18.38 o 
  -1  31   5      304.11      310.89     21.69 o 
   0  31   5     2461.28     2462.54     47.99 o 
   1  31   5       74.22       62.32     17.25 o 
   2  31   5      258.56      271.73     20.76 o 
   3  31   5      609.84      519.70     28.65 o 
   4  31   5      100.85       90.09     19.52 o 
   5  31   5       11.13        0.01     18.15 o 
   6  31   5        8.90       37.66     20.48 o 
   7  31   5      113.68       97.57     26.96 o 
   8  31   5      527.28      602.03     58.20 o 
   9  31   5      704.36      806.00     91.50 o 
 -10  32   5      184.02      403.49    100.10 o 
  -9  32   5       60.39      110.70     27.18 o 
  -8  32   5        4.98        4.55     21.60 o 
  -7  32   5      264.46      221.87     22.60 o 
  -6  32   5        4.21       -6.55     14.50 o 
  -5  32   5      178.89      164.48     22.87 o 
  -4  32   5       26.88       12.30     17.53 o 
  -3  32   5      785.30      718.92     32.47 o 
  -2  32   5      504.34      567.34     26.30 o 
  -1  32   5      105.29      111.81     18.43 o 
   0  32   5       14.45       27.99     13.61 o 
   1  32   5     3247.99     2967.68     59.20 o 
   2  32   5        0.37       -1.34     15.18 o 
   3  32   5      340.59      312.23     27.43 o 
   4  32   5        1.25       -1.95     15.85 o 
   5  32   5        0.95       17.41     19.83 o 
   6  32   5      245.35      270.73     27.82 o 
   7  32   5      213.05      234.83     28.08 o 
   8  32   5     1002.36     1168.19     73.67 o 
 -10  33   5      342.85      530.83    109.08 o 
  -9  33   5        6.10       76.95     75.57 o 
  -8  33   5      189.78      171.54     28.99 o 
  -7  33   5       81.42       72.38     18.35 o 
  -6  33   5       23.89       11.08     15.49 o 
  -5  33   5      332.02      278.73     31.79 o 
  -4  33   5      177.69      162.72     22.15 o 
  -3  33   5       15.43       22.17     17.63 o 
  -2  33   5       88.55       65.15     16.73 o 
  -1  33   5      280.05      312.05     35.25 o 
   0  33   5     1341.11     1296.50     35.18 o 
   1  33   5     2727.15     2687.15     68.64 o 
   2  33   5      484.72      507.40     32.12 o 
   3  33   5       26.54       28.02     19.34 o 
   4  33   5       21.72       51.90     19.14 o 
   5  33   5       56.45       83.13     20.79 o 
   6  33   5       33.48       44.75     21.23 o 
   7  33   5       22.03       55.75     21.78 o 
   8  33   5       37.32       48.63     48.59 o 
  -9  34   5      380.42      405.52    102.91 o 
  -8  34   5      249.30      246.05     25.78 o 
  -7  34   5       15.82       -1.17     16.13 o 
  -6  34   5      163.69      140.52     24.39 o 
  -5  34   5      173.89      163.70     28.58 o 
  -4  34   5      615.95      522.57     31.09 o 
  -3  34   5        0.00       -7.88     16.48 o 
  -2  34   5      319.53      320.09     23.23 o 
  -1  34   5        0.89       23.73     29.04 o 
   0  34   5      916.34      943.02     37.99 o 
   1  34   5      177.54      169.40     28.45 o 
   2  34   5     1312.89     1253.53     45.73 o 
   3  34   5       68.72       60.89     22.01 o 
   4  34   5      551.26      640.68     43.08 o 
   5  34   5        5.48        2.54     18.60 o 
   6  34   5       17.69       75.36     22.64 o 
   7  34   5       53.09       51.16     25.63 o 
   8  34   5      207.31      217.42     62.92 o 
  -9  35   5        2.97      136.25     83.91 o 
  -8  35   5      176.35      185.88     29.53 o 
  -7  35   5       28.11       19.07     18.85 o 
  -6  35   5      351.06      391.07     37.98 o 
  -5  35   5      406.18      393.48     31.40 o 
  -4  35   5     1967.83     1789.43     58.74 o 
  -3  35   5       14.68       16.79     19.17 o 
  -2  35   5      117.17       91.69     20.34 o 
  -1  35   5       36.58       48.27     20.17 o 
   0  35   5     1435.12     1370.33     67.58 o 
   1  35   5        0.13        7.08     20.14 o 
   2  35   5       12.14       37.32     33.03 o 
   3  35   5       17.12        5.03     19.79 o 
   4  35   5       33.97       40.73     19.64 o 
   5  35   5       16.47       71.93     20.71 o 
   6  35   5       71.59       81.06     23.45 o 
   7  35   5      895.07      890.09     53.33 o 
   8  35   5     1767.21     2116.94     92.67 o 
  -9  36   5       34.77       76.57     81.13 o 
  -8  36   5       22.25       25.97     20.91 o 
  -7  36   5       74.55       74.06     20.14 o 
  -6  36   5      726.72      654.16     42.25 o 
  -5  36   5        4.65       -8.36     18.73 o 
  -4  36   5       75.94       99.13     36.63 o 
  -3  36   5       26.88       79.54     23.12 o 
  -2  36   5       84.02      101.60     23.74 o 
  -1  36   5       56.80       61.87     23.53 o 
   0  36   5     1346.80     1288.54     71.14 o 
   1  36   5       17.53      -27.26     18.62 o 
   2  36   5     1186.01     1171.95     56.14 o 
   3  36   5      332.40      296.05     27.33 o 
   4  36   5      757.46      799.39     46.14 o 
   5  36   5       48.00       66.00     21.85 o 
   6  36   5        0.91        9.04     21.23 o 
   7  36   5      225.62      263.45     47.30 o 
   8  36   5      574.83      759.80     90.74 o 
  -9  37   5        2.72      173.56     86.89 o 
  -8  37   5       62.67       70.57     77.01 o 
  -7  37   5      112.51      121.10     29.15 o 
  -6  37   5      507.85      458.08     38.04 o 
  -5  37   5       71.45       50.33     36.17 o 
  -4  37   5      502.93      544.43     41.60 o 
  -3  37   5      600.83      584.01     49.25 o 
  -2  37   5       60.14       52.53     22.50 o 
  -1  37   5      121.69      160.11     29.54 o 
   0  37   5     1738.86     1865.44    132.65 o 
   1  37   5      282.09      277.72     30.59 o 
   2  37   5     1647.48     1629.48     76.93 o 
   3  37   5      132.80       79.23     40.24 o 
   4  37   5      250.40      228.94     25.86 o 
   5  37   5      101.81      153.45     30.30 o 
   6  37   5      148.51      131.51     39.97 o 
   7  37   5      398.60      477.30     95.86 o 
  -9  38   5      190.76      301.48     96.17 o 
  -8  38   5       17.24       43.00     77.54 o 
  -7  38   5        1.13        6.39     22.07 o 
  -6  38   5      375.43      388.85     49.76 o 
  -5  38   5        7.07        1.94     20.38 o 
  -4  38   5        0.37       20.79     19.39 o 
  -3  38   5      836.11      876.29     38.65 o 
  -2  38   5      166.11      183.00     31.32 o 
  -1  38   5      184.05      242.65     43.22 o 
   0  38   5      850.50      938.57    104.92 o 
   1  38   5     1082.28      820.37    134.62 o 
   2  38   5      155.90      235.29     38.91 o 
   3  38   5      540.29      576.10     50.11 o 
   4  38   5      129.97      125.48     26.56 o 
   5  38   5      101.19      117.27     24.17 o 
   6  38   5       59.64      148.65     25.95 o 
   7  38   5       43.83      226.20     44.75 o 
  -8  39   5      345.44      524.08    106.86 o 
  -7  39   5      190.36      236.51     38.17 o 
  -6  39   5       61.29       85.16     26.20 o 
  -5  39   5      651.68      599.19     40.16 o 
  -4  39   5        8.31       19.10     29.56 o 
  -3  39   5      450.70      422.13     43.20 o 
  -2  39   5        5.04       43.81     35.68 o 
  -1  39   5      215.72      219.07     44.41 o 
   0  39   5      574.49      698.35     96.99 o 
   1  39   5      710.68      713.89     99.04 o 
   2  39   5        3.67       13.68     30.71 o 
   3  39   5      285.54      257.94     40.14 o 
   4  39   5        3.57       27.20     24.86 o 
   5  39   5      383.53      457.53     37.43 o 
   6  39   5      100.60      194.22     50.98 o 
   7  39   5      283.10      363.03    177.11 o 
  -8  40   5        8.17      168.73     87.01 o 
  -7  40   5       26.80       75.51     41.83 o 
  -6  40   5        1.88        2.64     36.02 o 
  -5  40   5        0.15       23.11     21.65 o 
  -4  40   5        0.65       20.20     22.50 o 
  -3  40   5     1517.44     1374.58     59.49 o 
  -2  40   5      176.27      169.78     61.81 o 
  -1  40   5      412.13      442.20     81.52 o 
   0  40   5      106.91      156.50     68.72 o 
   1  40   5      620.37      739.58    100.52 o 
   2  40   5        0.35       19.34     23.23 o 
   3  40   5       48.91       62.62     33.69 o 
   4  40   5      603.15      635.61     46.51 o 
   5  40   5     1119.33     1232.20     48.81 o 
   6  40   5       11.90       97.42     29.65 o 
  -8  41   5      238.46      382.99    100.09 o 
  -7  41   5       49.40      121.47     40.09 o 
  -6  41   5       42.08       42.98     24.62 o 
  -5  41   5       97.30       42.61     25.17 o 
  -4  41   5      591.84      555.55     73.71 o 
  -3  41   5      116.65      147.45     32.51 o 
  -2  41   5      437.50      383.05     58.71 o 
  -1  41   5      372.55      431.83     85.30 o 
   0  41   5        2.54       80.49     63.23 o 
   1  41   5      151.03      164.93     74.22 o 
   2  41   5       93.65      132.00     48.22 o 
   3  41   5       25.94       42.20     31.51 o 
   4  41   5       15.41       36.84     33.25 o 
   5  41   5        2.48       32.57     26.86 o 
   6  41   5        7.18       98.63     52.51 o 
  -7  42   5       17.56       78.18    105.95 o 
  -6  42   5      151.33      187.91     50.25 o 
  -5  42   5        8.43       -4.15     22.52 o 
  -4  42   5       69.63      121.19     78.44 o 
  -3  42   5        3.40       54.20     38.07 o 
  -2  42   5      329.39      445.86     55.82 o 
  -1  42   5      138.31      238.12     74.18 o 
   0  42   5      712.61      848.51    107.43 o 
   1  42   5       59.63       79.56     66.95 o 
   2  42   5        5.57       11.95     32.70 o 
   3  42   5       31.34       41.19     39.23 o 
   4  42   5        6.16       26.77     39.87 o 
   5  42   5       99.06      107.97     60.74 o 
   6  42   5      586.27      629.81    111.02 o 
  -7  43   5        0.66       45.07     75.51 o 
  -6  43   5       42.37       80.93     47.87 o 
  -5  43   5      227.75      145.71     65.79 o 
  -4  43   5        0.60       22.73     29.79 o 
  -3  43   5       51.26      103.31     31.42 o 
  -2  43   5      337.60      400.56     57.07 o 
  -1  43   5      574.64      741.24    104.27 o 
   0  43   5      898.64     1072.69    119.08 o 
   1  43   5       10.22       96.45     63.57 o 
   2  43   5       37.12       41.93     25.95 o 
   3  43   5      424.83      391.13     39.37 o 
   4  43   5       10.89       44.99     51.88 o 
   5  43   5      438.33      512.48    100.30 o 
  -7  44   5       74.50      212.62     81.97 o 
  -6  44   5        6.51       18.56     35.70 o 
  -5  44   5      171.35      269.56     83.68 o 
  -4  44   5        5.42       34.43     37.08 o 
  -3  44   5       81.21      108.04     37.25 o 
  -2  44   5       51.68      127.05     42.72 o 
  -1  44   5      510.66      807.22    108.32 o 
   0  44   5       57.85      218.53     76.39 o 
   1  44   5      148.04      212.82     78.06 o 
   2  44   5        0.07       36.79     60.67 o 
   3  44   5      310.98      352.54     38.84 o 
   4  44   5      262.25      270.78     48.96 o 
   5  44   5      173.02      209.46     80.91 o 
  -6  45   5       24.99       95.43     51.35 o 
  -5  45   5       17.88       33.79     33.58 o 
  -4  45   5       10.18       22.40     31.57 o 
  -3  45   5      234.02      376.13     63.95 o 
  -2  45   5      119.53      275.67     76.45 o 
  -1  45   5      425.48      476.94     92.02 o 
   0  45   5        1.76      178.50     74.08 o 
   1  45   5       70.64      102.38     71.09 o 
   2  45   5        5.26       79.71     60.52 o 
   3  45   5      345.96      366.17     40.61 o 
   4  45   5        0.02       13.04     26.30 o 
   5  45   5       59.03      115.06     68.22 o 
  -6  46   5      152.09      277.71     88.02 o 
  -5  46   5      263.66      180.12     75.63 o 
  -4  46   5       15.66        5.59     30.25 o 
  -3  46   5       38.98      253.29     51.86 o 
  -2  46   5        0.02       49.03     63.31 o 
  -1  46   5     1915.94     1857.01    146.01 o 
   0  46   5      100.69      294.00     82.20 o 
   1  46   5      534.13      625.82    102.30 o 
   2  46   5       15.30      112.71     65.46 o 
   3  46   5      235.04      252.26     81.89 o 
   4  46   5      106.11      164.02     70.64 o 
  -5  47   5       99.29       88.12     58.28 o 
  -4  47   5       16.86       55.51     47.00 o 
  -3  47   5      120.79      211.16     71.18 o 
  -2  47   5        4.34      145.12     68.20 o 
  -1  47   5       45.03      415.50     89.30 o 
   0  47   5        0.58      159.10     71.62 o 
   1  47   5      350.26      359.15     91.31 o 
   2  47   5       20.78      121.21     71.28 o 
   3  47   5       55.14      163.14     76.95 o 
   4  47   5        9.27      140.67     73.05 o 
  -4  48   5        3.30      101.89     59.75 o 
  -3  48   5      132.68      325.66     67.26 o 
  -2  48   5        9.67       90.99     66.68 o 
  -1  48   5      953.67     1103.44    124.24 o 
   0  48   5      401.59      487.06     97.45 o 
   1  48   5      547.23      607.68    106.23 o 
   2  48   5      609.64      550.20    104.58 o 
   3  48   5       30.85      171.36     74.22 o 
  -2  49   5        0.77      218.06     68.95 o 
  -1  49   5        9.71      256.93     73.35 o 
   0  49   5     2557.58     2929.92    184.01 o 
   1  49   5      574.96      714.00    106.81 o 
   2  49   5       64.49      255.67     82.34 o 
  -2  50   5       78.75      387.80     78.97 o 
   0  50   5      328.75      616.01    100.94 o 
   1  50   5      422.73      611.21     96.19 o 
 -13   0   6       10.80       35.48     84.66 o 
 -12   0   6      396.26      503.00     54.27 o 
 -11   0   6       15.92       94.11     31.17 o 
 -10   0   6       86.53       47.00     41.27 o 
  -9   0   6     2405.58     1990.98    123.36 o 
  -8   0   6       56.64       14.59     48.14 o 
  -7   0   6      404.04      370.18     60.29 o 
  -6   0   6       94.52      162.76     43.54 o 
  -5   0   6      580.42      572.58     55.89 o 
  -4   0   6     4774.60     5552.65    127.77 o 
  -3   0   6      403.87      433.60     10.10 o 
  -2   0   6     6287.19     6461.80     64.21 o 
  -1   0   6     6770.56     6754.81     73.64 o 
   0   0   6     1657.54     1622.36     28.54 o 
   1   0   6     2094.79     2124.19     37.64 o 
   2   0   6      414.64      612.25     20.34 o 
   3   0   6      237.69      239.94     15.13 o 
   4   0   6      961.53      910.53     33.75 o 
   5   0   6     1773.96     1805.68     57.03 o 
   6   0   6     6739.62     6487.67    148.39 o 
   7   0   6    10834.89    10283.81    208.60 o 
   8   0   6    10450.70     9726.16    288.71 o 
   9   0   6     3236.04     2983.27    136.41 o 
  10   0   6        8.25       37.78     45.13 o 
  11   0   6       12.81      172.41     65.38 o 
 -13   1   6        9.55      -46.72     53.82 o 
 -12   1   6      351.00      473.70     39.69 o 
 -11   1   6       18.47       20.96     19.70 o 
 -10   1   6      152.07      234.85     61.51 o 
  -9   1   6     1766.35     1350.78     61.94 o 
  -8   1   6      431.96      493.01     50.69 o 
  -7   1   6       60.87       12.92     29.62 o 
  -6   1   6      316.66      548.57     42.78 o 
  -5   1   6      447.74      513.77     32.10 o 
  -4   1   6     6327.93     7548.87    132.36 o 
  -3   1   6        6.50        0.64      3.91 o 
  -2   1   6    22509.42    23052.79    155.24 o 
  -1   1   6     7698.51     7264.43     55.56 o 
   0   1   6     8113.29     8231.59     69.01 o 
   1   1   6     3645.90     3660.66     39.75 o 
   2   1   6     4857.12     4913.34     51.28 o 
   3   1   6     2950.40     2975.50     37.46 o 
   4   1   6      964.18      890.85     19.33 o 
   5   1   6       83.09      106.32      8.84 o 
   6   1   6      405.19      426.14     21.14 o 
   7   1   6     2775.26     2674.52     54.04 o 
   8   1   6     5000.41     4650.18     80.61 o 
   9   1   6       75.95       56.37     28.01 o 
  10   1   6       20.75       42.29     27.67 o 
  11   1   6       37.04      129.67     69.62 o 
 -13   2   6        8.57      -84.46     81.54 o 
 -12   2   6        1.90       64.71     34.44 o 
 -11   2   6       48.75       37.36     20.96 o 
 -10   2   6      397.74      444.71     45.43 o 
  -9   2   6     1394.00     1268.57     60.44 o 
  -8   2   6      464.80      398.34     40.20 o 
  -7   2   6      643.35      590.25     41.90 o 
  -6   2   6     1532.02     1689.99    112.97 o 
  -5   2   6       66.57       85.62     22.18 o 
  -4   2   6     6011.86     6982.58    207.47 o 
  -3   2   6     3207.71     3361.11     31.10 o 
  -2   2   6     4681.13     4849.93     35.28 o 
  -1   2   6    27691.10    27870.28    194.86 o 
   0   2   6        8.94       16.76      6.56 o 
   1   2   6     6342.95     6481.41     67.91 o 
   2   2   6      366.18      392.20     12.15 o 
   3   2   6       52.94       58.94     12.19 o 
   4   2   6       18.35       13.39      6.85 o 
   5   2   6     2003.72     1993.21     28.12 o 
   6   2   6      398.29      350.83     26.46 o 
   7   2   6     1296.15     1216.23     85.09 o 
   8   2   6        8.95       71.51     41.93 o 
   9   2   6      261.32      270.36     57.62 o 
  10   2   6       49.37       40.75     23.02 o 
  11   2   6       66.90      151.99     55.83 o 
 -13   3   6       74.75      260.15    135.83 o 
 -12   3   6      488.27      632.17     49.62 o 
 -11   3   6       36.99       74.34     26.75 o 
 -10   3   6      146.68      196.65     36.79 o 
  -9   3   6    11219.61     8776.29    458.96 o 
  -8   3   6       45.34      -14.85     15.66 o 
  -7   3   6      132.71      201.30     40.83 o 
  -6   3   6      118.79      125.38     32.68 o 
  -5   3   6      221.24      391.58     37.47 o 
  -4   3   6     4502.24     5538.56    130.22 o 
  -3   3   6     2622.35     2606.22     25.51 o 
  -2   3   6        1.48       -4.49      2.80 o 
  -1   3   6        7.29       -4.56      5.07 o 
   0   3   6     1886.09     1778.91     21.28 o 
   1   3   6       32.03       24.09      6.05 o 
   2   3   6     1513.42     1467.91     23.85 o 
   3   3   6    12501.38    12693.55    156.76 o 
   4   3   6        6.13        3.30      6.65 o 
   5   3   6     1494.25     1349.34     26.74 o 
   6   3   6      133.46      128.63     22.62 o 
   7   3   6      861.17      863.60     57.88 o 
   8   3   6      420.45      428.45     32.56 o 
   9   3   6      938.25      880.29     33.77 o 
  10   3   6       89.70      115.16     24.62 o 
  11   3   6        0.28       42.23     34.74 o 
 -13   4   6       55.21       55.10     54.39 o 
 -12   4   6      131.26      180.62     41.05 o 
 -11   4   6        0.33       47.48     24.62 o 
 -10   4   6       53.20       66.33     27.09 o 
  -9   4   6      225.28      236.40     47.46 o 
  -8   4   6       74.89      106.66     27.10 o 
  -7   4   6        6.88       32.99     25.00 o 
  -6   4   6      423.43      544.28     35.55 o 
  -5   4   6      442.55      457.14     29.69 o 
  -4   4   6     2390.99     2675.31     91.32 o 
  -3   4   6      484.52      484.61      8.80 o 
  -2   4   6      218.11      272.54      7.14 o 
  -1   4   6    20112.93    20067.06    148.99 o 
   0   4   6     8131.53     8014.22     67.69 o 
   1   4   6      344.08      408.99     11.92 o 
   2   4   6     1001.59      948.57     19.34 o 
   3   4   6    11508.09    12460.28    116.15 o 
   4   4   6      115.41      131.27     11.79 o 
   5   4   6      165.95      182.00     13.59 o 
   6   4   6       41.58       32.09     12.98 o 
   7   4   6     8539.49     8056.35    102.95 o 
   8   4   6     1827.19     1706.21     43.08 o 
   9   4   6      181.42      183.04     20.94 o 
  10   4   6      270.14      313.80     59.16 o 
  11   4   6        1.18       89.61     47.27 o 
 -13   5   6        1.36       48.02     52.79 o 
 -12   5   6      167.01      295.64     45.66 o 
 -11   5   6      137.03      180.22     60.20 o 
 -10   5   6      362.61      408.09     35.41 o 
  -9   5   6      318.21      281.73     38.39 o 
  -8   5   6     1491.96     1364.25     59.98 o 
  -7   5   6        0.45       21.33     25.38 o 
  -6   5   6        1.70       -9.57     30.49 o 
  -5   5   6      826.31     1063.63     41.45 o 
  -4   5   6     8315.72     9169.23    133.88 o 
  -3   5   6       52.71       96.14      5.17 o 
  -2   5   6     2211.92     2385.82     22.15 o 
  -1   5   6     3004.11     2972.46     29.65 o 
   0   5   6     3575.93     3714.29     37.90 o 
   1   5   6     8140.11     8336.92     79.09 o 
   2   5   6     2902.89     3146.31     47.91 o 
   3   5   6     8013.85     7929.10     93.15 o 
   4   5   6     3278.73     3130.92     39.03 o 
   5   5   6     2687.98     2497.23     42.37 o 
   6   5   6      365.95      324.46     18.14 o 
   7   5   6      707.43      659.22     42.37 o 
   8   5   6     2260.43     2023.46     44.87 o 
   9   5   6       21.72       17.51     19.98 o 
  10   5   6        9.81       56.02     20.83 o 
  11   5   6      318.19      359.60     48.79 o 
 -13   6   6       76.09      273.76     54.78 o 
 -12   6   6      708.43      718.74     59.85 o 
 -11   6   6       23.08      -21.78     65.48 o 
 -10   6   6        2.79       49.26     22.45 o 
  -9   6   6     3649.00     3286.16     92.76 o 
  -8   6   6       61.21      -15.32     28.48 o 
  -7   6   6      575.41      531.22     39.79 o 
  -6   6   6      128.72      139.95     26.12 o 
  -5   6   6      640.41      853.97     53.45 o 
  -4   6   6     2577.64     3042.35     35.06 o 
  -3   6   6     1908.30     1932.45     20.57 o 
  -2   6   6      809.47      849.45     11.36 o 
  -1   6   6       14.61        8.59      5.02 o 
   0   6   6    24420.74    24206.61    198.06 o 
   1   6   6       21.52        6.58      6.96 o 
   2   6   6    30025.05    32216.66    325.95 o 
   3   6   6     1167.37     1206.43     21.75 o 
   4   6   6     4428.83     4467.04     50.88 o 
   5   6   6       13.17        6.71     11.57 o 
   6   6   6      174.21      167.60     15.00 o 
   7   6   6       70.43       98.14     17.94 o 
   8   6   6       31.02       14.66     18.80 o 
   9   6   6      713.01      652.54     30.96 o 
  10   6   6       55.37       59.58     36.27 o 
  11   6   6      274.91      342.48     76.72 o 
 -13   7   6      120.13      283.95    116.90 o 
 -12   7   6      211.23      256.83     63.53 o 
 -11   7   6       62.35       48.36     46.78 o 
 -10   7   6      273.12      248.61     51.34 o 
  -9   7   6      366.89      459.96     52.65 o 
  -8   7   6      520.96      584.50     45.90 o 
  -7   7   6      711.14      710.51     43.67 o 
  -6   7   6      171.76      198.10     27.62 o 
  -5   7   6      919.74     1039.78     40.49 o 
  -4   7   6      527.79      543.89     13.86 o 
  -3   7   6      167.27      141.47      6.35 o 
  -2   7   6      422.60      355.64      7.50 o 
  -1   7   6     2209.46     2222.13     28.22 o 
   0   7   6    49875.99    51595.66    413.43 o 
   1   7   6      512.14      583.61     14.51 o 
   2   7   6    26854.91    28494.08    248.01 o 
   3   7   6        0.06       -4.11      6.66 o 
   4   7   6     2441.97     2551.85     34.54 o 
   5   7   6        6.19       -7.53     10.02 o 
   6   7   6      348.78      347.14     18.54 o 
   7   7   6     4296.66     4021.89     62.23 o 
   8   7   6     1877.96     1705.44     38.76 o 
   9   7   6       11.53       -6.64     15.63 o 
  10   7   6       92.49      108.08     19.96 o 
  11   7   6        0.26      155.30     65.98 o 
 -13   8   6       11.16      152.26     77.51 o 
 -12   8   6      399.02      451.61     62.49 o 
 -11   8   6       62.08       95.93     50.53 o 
 -10   8   6       12.18       44.16     43.14 o 
  -9   8   6        0.09       12.56     20.17 o 
  -8   8   6      381.00      359.50     39.82 o 
  -7   8   6      291.56      321.98     34.91 o 
  -6   8   6       96.03      120.76     25.28 o 
  -5   8   6       14.99        3.36      8.98 o 
  -4   8   6     1257.59     1410.54     27.95 o 
  -3   8   6      189.12      217.62      7.28 o 
  -2   8   6      196.73      195.71      6.14 o 
  -1   8   6     2824.46     2959.45     28.51 o 
   0   8   6     4988.17     5206.43     62.90 o 
   1   8   6    14954.97    15363.34    138.65 o 
   2   8   6     4231.60     4307.74     46.96 o 
   3   8   6        2.71       -4.09      6.73 o 
   4   8   6      231.42      245.65     11.79 o 
   5   8   6      164.97      158.51     14.12 o 
   6   8   6     3190.28     2967.83     49.74 o 
   7   8   6       32.15       66.41     18.49 o 
   8   8   6      811.26      842.78     28.70 o 
   9   8   6      228.43      207.70     20.48 o 
  10   8   6       76.55       80.00     19.63 o 
  11   8   6      279.35      208.54     71.41 o 
 -13   9   6        5.85      154.21     77.87 o 
 -12   9   6     1313.99     1471.78     91.10 o 
 -11   9   6        4.02       33.16     48.82 o 
 -10   9   6       62.29       94.54     47.18 o 
  -9   9   6     2371.00     2060.71     71.42 o 
  -8   9   6       44.91       82.42     31.70 o 
  -7   9   6     1472.43     1378.77     90.00 o 
  -6   9   6      266.76      279.28     29.50 o 
  -5   9   6     6360.36     6929.48     88.93 o 
  -4   9   6     2132.62     2248.15     27.80 o 
  -3   9   6     3525.58     3308.48     33.83 o 
  -2   9   6     5154.77     5325.83     46.74 o 
  -1   9   6      857.40      838.47     13.75 o 
   0   9   6      909.33     1009.97     18.44 o 
   1   9   6     1891.03     2130.18     39.43 o 
   2   9   6      705.85      709.71     17.29 o 
   3   9   6     1580.28     1722.32     27.03 o 
   4   9   6     1920.52     1830.68     29.63 o 
   5   9   6      558.29      559.63     21.58 o 
   6   9   6     1357.25     1310.47     32.22 o 
   7   9   6        4.83        9.78     12.12 o 
   8   9   6      369.56      346.67     23.47 o 
   9   9   6       69.30       65.87     17.42 o 
  10   9   6      468.38      485.98     29.09 o 
  11   9   6       63.01      267.04     75.61 o 
 -12  10   6       11.76       36.40     81.79 o 
 -11  10   6      211.85      228.62     57.85 o 
 -10  10   6       47.93      149.25     50.88 o 
  -9  10   6      432.68      470.66     67.58 o 
  -8  10   6     1345.93     1376.08     59.01 o 
  -7  10   6     3098.95     2952.64     79.49 o 
  -6  10   6      235.75      270.16     13.98 o 
  -5  10   6        1.22       -8.82      9.76 o 
  -4  10   6        8.04        2.12      5.17 o 
  -3  10   6      847.91      920.73     14.83 o 
  -2  10   6      262.49      257.88      7.40 o 
  -1  10   6    21082.42    21175.03    172.85 o 
   0  10   6     3054.24     3349.13     40.97 o 
   1  10   6     7618.33     8251.31     80.18 o 
   2  10   6      589.88      631.79     16.12 o 
   3  10   6       21.55       43.81      8.82 o 
   4  10   6      111.93      125.69     12.42 o 
   5  10   6      287.05      270.51     17.05 o 
   6  10   6      584.80      597.66     28.78 o 
   7  10   6       16.71       -9.30     12.38 o 
   8  10   6        3.55       25.34     13.88 o 
   9  10   6      140.60      153.89     19.86 o 
  10  10   6      110.33      133.58     34.78 o 
  11  10   6       24.06      215.47     62.77 o 
 -12  11   6       23.72       66.42     41.08 o 
 -11  11   6       51.23       72.33     51.92 o 
 -10  11   6       29.64        3.14     43.16 o 
  -9  11   6      395.14      442.07     58.64 o 
  -8  11   6      512.79      532.90     39.56 o 
  -7  11   6      374.97      369.44     37.19 o 
  -6  11   6       20.66       25.23      8.17 o 
  -5  11   6     8505.91     8978.50    149.32 o 
  -4  11   6      238.22      229.79      7.60 o 
  -3  11   6     2438.90     2374.13     25.69 o 
  -2  11   6     1932.41     1887.45     19.42 o 
  -1  11   6      439.51      453.30     11.96 o 
   0  11   6       69.62       82.21     13.16 o 
   1  11   6     6278.55     6304.47     60.11 o 
   2  11   6      641.15      618.35     16.30 o 
   3  11   6      247.37      193.73     11.65 o 
   4  11   6        7.13       -8.07     10.48 o 
   5  11   6       38.74       53.01     13.01 o 
   6  11   6      358.77      395.26     21.33 o 
   7  11   6      185.98      166.57     16.57 o 
   8  11   6       95.49       91.11     15.69 o 
   9  11   6        2.21       53.75     17.19 o 
  10  11   6       34.86       44.92     19.57 o 
 -12  12   6      223.30      391.72     94.21 o 
 -11  12   6       99.00       98.64     69.75 o 
 -10  12   6       10.12      -63.04     55.84 o 
  -9  12   6       13.43       25.99     43.83 o 
  -8  12   6      515.07      450.29     55.69 o 
  -7  12   6     5224.36     5136.33     87.24 o 
  -6  12   6      576.57      643.04     21.18 o 
  -5  12   6      266.43      270.38     12.99 o 
  -4  12   6        0.57       12.17      5.16 o 
  -3  12   6     3331.20     3168.86     35.26 o 
  -2  12   6     1795.18     1753.25     26.14 o 
  -1  12   6     9235.26     9759.83     81.77 o 
   0  12   6      980.82     1093.20     18.57 o 
   1  12   6      368.22      331.07     11.15 o 
   2  12   6      447.76      375.12     13.50 o 
   3  12   6      130.37      117.46     10.73 o 
   4  12   6      389.33      422.71     17.30 o 
   5  12   6     1282.71     1216.84     31.10 o 
   6  12   6      445.88      433.65     22.03 o 
   7  12   6      219.19      208.38     17.85 o 
   8  12   6       62.26       39.73     14.86 o 
   9  12   6       74.34       90.47     17.77 o 
  10  12   6      413.25      463.33     30.85 o 
  11  12   6      137.33      213.92     67.80 o 
 -12  13   6      523.90      678.47     74.09 o 
 -11  13   6        8.28       -2.23     62.98 o 
 -10  13   6        6.13        8.94     43.28 o 
  -9  13   6      101.06       65.03     33.29 o 
  -8  13   6     3832.15     3725.44     81.67 o 
  -7  13   6    17823.09    17096.37    271.39 o 
  -6  13   6      968.75      903.43     25.01 o 
  -5  13   6       96.92       95.68      6.90 o 
  -4  13   6       15.42       25.84      5.34 o 
  -3  13   6      131.47       97.48      7.84 o 
  -2  13   6    10357.59    10653.91     79.39 o 
  -1  13   6     1902.70     1865.01     25.07 o 
   0  13   6     1348.52     1479.98     22.87 o 
   1  13   6     4471.90     4497.27     46.31 o 
   2  13   6     1033.89     1075.77     22.38 o 
   3  13   6       69.38       78.57     11.75 o 
   4  13   6      137.28      186.55     13.93 o 
   5  13   6      581.16      565.50     23.83 o 
   6  13   6      262.85      308.58     19.21 o 
   7  13   6       55.87       40.14     14.02 o 
   8  13   6      692.08      548.34     26.24 o 
   9  13   6      101.80      109.78     33.41 o 
  10  13   6      112.69      122.74     23.50 o 
 -12  14   6      211.42      309.83     58.56 o 
 -11  14   6      101.82      113.04     66.76 o 
 -10  14   6      195.10      152.97     23.38 o 
  -9  14   6      154.31      140.51     30.87 o 
  -8  14   6      712.92      746.52     36.03 o 
  -7  14   6     1670.79     1765.14     53.79 o 
  -6  14   6       44.30       47.50      9.07 o 
  -5  14   6      289.26      279.41     10.52 o 
  -4  14   6     4227.12     4060.45     41.60 o 
  -3  14   6     1094.27     1070.58     18.71 o 
  -2  14   6      953.72     1128.26     15.39 o 
  -1  14   6        2.78       -5.46      6.03 o 
   0  14   6     3337.11     3379.58     48.83 o 
   1  14   6        0.03       -7.54      7.14 o 
   2  14   6       32.08       -7.93      7.36 o 
   3  14   6       15.20       -7.63      9.57 o 
   4  14   6       48.62       29.15     11.91 o 
   5  14   6      297.92      294.79     19.91 o 
   6  14   6        1.71       -1.06     12.84 o 
   7  14   6       28.76       20.50     16.72 o 
   8  14   6       20.80       18.97     18.17 o 
   9  14   6       32.88        5.53     22.42 o 
  10  14   6      494.27      540.08     46.85 o 
 -12  15   6       54.25       89.05     45.18 o 
 -11  15   6       70.30       81.95     40.72 o 
 -10  15   6      111.97      116.36     31.71 o 
  -9  15   6       54.56       30.90     26.59 o 
  -8  15   6        7.58       -7.76     18.16 o 
  -7  15   6       21.37       23.72     15.53 o 
  -6  15   6       57.31       69.08     17.99 o 
  -5  15   6      780.57      821.53     15.59 o 
  -4  15   6      479.91      504.39     13.97 o 
  -3  15   6       48.93       64.99      7.28 o 
  -2  15   6       63.53       48.30      6.11 o 
  -1  15   6     5144.95     5646.20     55.43 o 
   0  15   6     2083.20     2160.93     26.85 o 
   1  15   6     5252.95     5433.54     52.24 o 
   2  15   6      312.63      329.96     13.73 o 
   3  15   6        5.22      -10.96      9.74 o 
   4  15   6       44.73       42.62     12.29 o 
   5  15   6      329.33      385.60     21.20 o 
   6  15   6     3143.28     2756.02     50.77 o 
   7  15   6       92.32      124.44     17.14 o 
   8  15   6       13.58       28.05     15.60 o 
   9  15   6        0.18       15.22     22.59 o 
  10  15   6      623.16      659.93     37.39 o 
 -12  16   6        0.85      -14.77     76.56 o 
 -11  16   6      596.94      598.50     45.74 o 
 -10  16   6        2.06      -18.19     42.27 o 
  -9  16   6      140.46      118.41     24.26 o 
  -8  16   6     1276.59     1282.56     48.48 o 
  -7  16   6     1491.97     1541.12     50.32 o 
  -6  16   6     2234.83     2289.27     50.03 o 
  -5  16   6     1085.17     1122.32     20.24 o 
  -4  16   6      638.00      642.68     16.12 o 
  -3  16   6       93.58       41.76      7.03 o 
  -2  16   6       68.76       41.56      5.51 o 
  -1  16   6     2201.02     2304.10     27.99 o 
   0  16   6      309.85      342.07     15.86 o 
   1  16   6      771.00      625.62     20.42 o 
   2  16   6        0.42      -15.33      8.40 o 
   3  16   6       26.78       34.37     11.30 o 
   4  16   6      633.65      631.51     24.64 o 
   5  16   6        0.81       -1.25     13.33 o 
   6  16   6      329.08      288.86     20.10 o 
   7  16   6      218.24      178.11     18.80 o 
   8  16   6        0.69      -24.79     14.37 o 
   9  16   6       15.05       17.21     17.89 o 
  10  16   6        3.28       48.04     62.13 o 
 -12  17   6       23.37      163.54     81.43 o 
 -11  17   6        8.68      141.22     76.31 o 
 -10  17   6       14.62       56.61     64.43 o 
  -9  17   6      248.37      176.92     27.72 o 
  -8  17   6      104.84       81.32     46.67 o 
  -7  17   6     4618.19     4512.14     75.31 o 
  -6  17   6     1578.09     1594.28     30.03 o 
  -5  17   6      383.63      421.78     17.06 o 
  -4  17   6      170.09      190.05     10.60 o 
  -3  17   6       43.67       37.30      7.04 o 
  -2  17   6     2535.33     2921.95     26.61 o 
  -1  17   6     4528.99     4939.36     52.34 o 
   0  17   6      766.60      670.36     18.42 o 
   1  17   6       57.18       19.65      7.53 o 
   2  17   6      396.07      435.66     16.27 o 
   3  17   6      541.43      524.81     20.20 o 
   4  17   6      358.97      383.43     27.87 o 
   5  17   6      556.93      529.09     24.39 o 
   6  17   6       47.37       39.80     14.94 o 
   7  17   6      231.01      155.22     18.63 o 
   8  17   6        0.40      -21.75     17.15 o 
   9  17   6        2.32        6.97     17.57 o 
  10  17   6      108.72       76.03     27.84 o 
 -12  18   6       26.53       11.31     31.40 o 
 -11  18   6      133.13      116.81     88.78 o 
 -10  18   6      199.88      186.73     64.65 o 
  -9  18   6      224.44      185.83     29.02 o 
  -8  18   6      374.33      416.01     21.92 o 
  -7  18   6      303.40      301.04     21.72 o 
  -6  18   6      885.45      855.11     27.82 o 
  -5  18   6     2584.97     2531.73     40.88 o 
  -4  18   6      157.21      183.67     11.43 o 
  -3  18   6      173.77      208.44     10.27 o 
  -2  18   6       65.57       47.49      6.00 o 
  -1  18   6      135.05      106.26      8.34 o 
   0  18   6     5314.71     5184.97     48.59 o 
   1  18   6        0.18       -0.61      8.28 o 
   2  18   6     1517.71     1352.70     26.49 o 
   3  18   6      743.54      695.29     22.96 o 
   4  18   6       73.05       72.98     14.95 o 
   5  18   6       86.64      116.57     18.19 o 
   6  18   6        0.05      -25.37     12.69 o 
   7  18   6       51.09       73.15     17.41 o 
   8  18   6       34.26       61.06     18.82 o 
   9  18   6       67.46       54.37     19.92 o 
  10  18   6      449.26      449.28     40.73 o 
 -12  19   6       87.15      241.50     88.45 o 
 -11  19   6       84.18       46.38     31.75 o 
 -10  19   6      639.86      563.84     45.96 o 
  -9  19   6      243.85      272.45     19.92 o 
  -8  19   6     1592.37     1489.17     40.56 o 
  -7  19   6     5707.03     5537.76     83.74 o 
  -6  19   6     5466.23     5401.58     79.52 o 
  -5  19   6       73.01       50.78     13.07 o 
  -4  19   6        1.26       -6.74      9.28 o 
  -3  19   6       67.11       70.30      8.54 o 
  -2  19   6     1218.01     1171.78     15.94 o 
  -1  19   6       34.27       36.14      7.32 o 
   0  19   6      198.54       95.06      8.58 o 
   1  19   6      497.54      535.73     13.27 o 
   2  19   6      183.78      179.47     12.71 o 
   3  19   6      640.83      665.98     23.75 o 
   4  19   6     1498.25     1459.11     36.78 o 
   5  19   6      225.47      218.92     19.35 o 
   6  19   6      736.85      680.17     33.68 o 
   7  19   6        7.67       18.76     16.01 o 
   8  19   6        0.03      -14.67     17.30 o 
   9  19   6       32.04       33.68     28.88 o 
  10  19   6       25.79       43.94     31.63 o 
 -12  20   6       23.88      150.03     81.55 o 
 -11  20   6        4.39      -33.41     62.62 o 
 -10  20   6      219.72      291.16     66.35 o 
  -9  20   6       61.02        9.70     14.88 o 
  -8  20   6     1024.92      948.34     34.02 o 
  -7  20   6      627.30      669.20     30.78 o 
  -6  20   6     5631.10     5351.81     91.71 o 
  -5  20   6     1605.65     1585.99     45.87 o 
  -4  20   6       86.79       76.03     11.86 o 
  -3  20   6      360.30      384.31     13.51 o 
  -2  20   6      450.66      426.68     10.90 o 
  -1  20   6      269.32      319.82     11.70 o 
   0  20   6     1310.11     1037.91     18.89 o 
   1  20   6      870.86      865.68     16.48 o 
   2  20   6       48.24       96.43     13.83 o 
   3  20   6       77.18       76.99     13.95 o 
   4  20   6     1001.36      902.37     30.54 o 
   5  20   6      550.45      513.69     28.70 o 
   6  20   6       97.99       49.75     15.25 o 
   7  20   6       14.05       15.73     16.37 o 
   8  20   6      271.86      215.92     22.94 o 
   9  20   6      400.20      412.43     37.31 o 
  10  20   6       31.13      111.84     43.81 o 
 -12  21   6      703.31      629.16    112.13 o 
 -11  21   6      305.44      296.90     82.14 o 
 -10  21   6       20.86       17.00     16.86 o 
  -9  21   6      130.30       98.17     30.96 o 
  -8  21   6       82.69       73.98     17.10 o 
  -7  21   6     3417.92     3169.95     66.24 o 
  -6  21   6       55.54       64.53     21.17 o 
  -5  21   6     1346.04     1362.83     29.64 o 
  -4  21   6      170.52      149.94     14.06 o 
  -3  21   6     2973.32     3061.58     37.88 o 
  -2  21   6     8021.81     8154.84     63.99 o 
  -1  21   6      675.89      718.84     16.20 o 
   0  21   6     3683.22     3591.67     38.25 o 
   1  21   6       24.39       30.91      8.17 o 
   2  21   6      512.72      533.93     19.56 o 
   3  21   6      696.93      620.12     23.33 o 
   4  21   6      270.97      234.42     19.66 o 
   5  21   6        7.25       -9.14     13.56 o 
   6  21   6      134.90      125.84     19.10 o 
   7  21   6       62.71       59.24     18.13 o 
   8  21   6       16.50       26.16     18.62 o 
   9  21   6        3.47       33.32     21.58 o 
  10  21   6      205.28      182.63     47.16 o 
 -11  22   6       11.00       10.90     42.79 o 
 -10  22   6       74.71       76.89     21.58 o 
  -9  22   6        0.64        8.97     16.91 o 
  -8  22   6        4.94       -3.32     34.28 o 
  -7  22   6      111.30      139.20     21.32 o 
  -6  22   6      739.55      814.80     35.76 o 
  -5  22   6       30.87       37.60     15.45 o 
  -4  22   6        0.18       -5.45     15.36 o 
  -3  22   6       15.89        1.81      9.65 o 
  -2  22   6      387.17      379.37     12.42 o 
  -1  22   6      160.76      203.81     10.79 o 
   0  22   6      385.13      357.54     12.80 o 
   1  22   6     1835.53     1708.82     23.68 o 
   2  22   6      186.72      170.20     14.97 o 
   3  22   6      407.80      436.06     19.25 o 
   4  22   6      103.42      105.16     18.24 o 
   5  22   6     1404.83     1313.42     36.42 o 
   6  22   6      533.61      467.44     27.64 o 
   7  22   6      166.33      227.95     23.38 o 
   8  22   6      252.26      243.29     26.51 o 
   9  22   6      192.82      231.33     26.24 o 
  10  22   6        3.09      171.64     42.75 o 
 -11  23   6       42.59       75.81     40.78 o 
 -10  23   6      407.95      410.28     36.23 o 
  -9  23   6      483.00      534.46     32.10 o 
  -8  23   6      529.96      500.61     28.88 o 
  -7  23   6     3384.08     3386.56     70.70 o 
  -6  23   6     1386.08     1389.47     43.73 o 
  -5  23   6       17.81       20.83     11.94 o 
  -4  23   6      678.55      712.92     23.47 o 
  -3  23   6      510.12      561.18     35.40 o 
  -2  23   6      148.41      143.60     11.57 o 
  -1  23   6      318.20      342.75     14.92 o 
   0  23   6      121.79       99.60      9.94 o 
   1  23   6      563.92      516.61     15.01 o 
   2  23   6      151.59      160.89     15.06 o 
   3  23   6     1452.22     1186.58     35.17 o 
   4  23   6      310.56      269.97     21.51 o 
   5  23   6      231.75      243.89     22.32 o 
   6  23   6      171.11      160.16     21.15 o 
   7  23   6      426.23      361.05     27.04 o 
   8  23   6       15.99       32.02     18.70 o 
   9  23   6     2011.05     1984.37     65.30 o 
  10  23   6        1.91      113.99     54.42 o 
 -11  24   6       58.13       73.05     38.46 o 
 -10  24   6        3.87       10.92     30.17 o 
  -9  24   6       14.94      -11.44     29.21 o 
  -8  24   6       29.69       52.51     17.92 o 
  -7  24   6       16.78      -24.16     16.83 o 
  -6  24   6     3899.75     3848.53     70.85 o 
  -5  24   6      151.45      164.13     16.34 o 
  -4  24   6      908.81      942.22     26.98 o 
  -3  24   6        7.83       22.72     12.24 o 
  -2  24   6     1542.89     1482.40     26.60 o 
  -1  24   6     1523.01     1514.82     25.12 o 
   0  24   6     1040.26     1025.00     21.14 o 
   1  24   6       24.55       15.61      8.99 o 
   2  24   6     3899.72     3754.81     54.65 o 
   3  24   6      749.74      774.28     33.49 o 
   4  24   6      453.81      455.33     31.94 o 
   5  24   6      925.16      849.88     34.46 o 
   6  24   6       46.73       55.17     18.15 o 
   7  24   6      427.00      468.25     29.73 o 
   8  24   6       86.75       74.17     21.21 o 
   9  24   6      547.29      590.21     41.07 o 
 -11  25   6      856.14      918.80     54.66 o 
 -10  25   6      656.02      783.38     41.15 o 
  -9  25   6      103.08      119.00     22.04 o 
  -8  25   6      929.42      895.45     44.98 o 
  -7  25   6      130.05       90.02     21.25 o 
  -6  25   6       44.11       60.31     17.52 o 
  -5  25   6      716.38      702.37     26.75 o 
  -4  25   6     1036.07     1018.76     31.80 o 
  -3  25   6      194.45      190.40     15.91 o 
  -2  25   6      969.78      899.42     23.64 o 
  -1  25   6       74.27       79.60     10.57 o 
   0  25   6     2420.13     2463.13     35.30 o 
   1  25   6       26.64       10.81      7.21 o 
   2  25   6     3170.83     2966.76     75.38 o 
   3  25   6      212.49      193.92     23.41 o 
   4  25   6        1.06      -15.40     14.25 o 
   5  25   6      364.29      348.32     25.46 o 
   6  25   6      511.91      387.45     27.45 o 
   7  25   6       10.63       20.82     18.97 o 
   8  25   6       44.02        7.22     21.76 o 
   9  25   6        7.26       56.65     36.06 o 
 -11  26   6       42.30       94.13     43.09 o 
 -10  26   6        0.01       25.06     20.74 o 
  -9  26   6      142.67      136.22     24.09 o 
  -8  26   6      175.79      138.59     23.01 o 
  -7  26   6      629.99      596.44     38.94 o 
  -6  26   6     4070.61     3731.22     62.83 o 
  -5  26   6      535.34      505.02     27.61 o 
  -4  26   6     1817.36     1696.48     44.59 o 
  -3  26   6      111.67       67.83     14.17 o 
  -2  26   6     2607.07     2672.95     43.92 o 
  -1  26   6        9.17       18.38      9.14 o 
   0  26   6        4.57        7.66      7.47 o 
   1  26   6     1222.57     1065.90     29.29 o 
   2  26   6      328.89      346.87     24.54 o 
   3  26   6      738.60      693.49     29.41 o 
   4  26   6       12.63      -12.49     14.45 o 
   5  26   6       28.69        8.02     15.34 o 
   6  26   6        8.25       18.85     18.07 o 
   7  26   6      499.46      507.50     31.47 o 
   8  26   6       43.31       63.96     21.02 o 
   9  26   6      272.65      274.01     48.40 o 
 -11  27   6      224.07      208.65     87.73 o 
 -10  27   6        0.30       -5.03     21.40 o 
  -9  27   6      237.71      253.45     36.62 o 
  -8  27   6      478.08      448.05     53.86 o 
  -7  27   6     1205.74     1139.62     43.82 o 
  -6  27   6       45.45       25.46     14.43 o 
  -5  27   6      582.84      534.83     28.75 o 
  -4  27   6        2.27        8.94     16.80 o 
  -3  27   6      172.37      174.23     16.90 o 
  -2  27   6     7473.23     7246.47    168.93 o 
  -1  27   6     1024.50     1024.83     23.42 o 
   0  27   6     1003.09      965.41     22.48 o 
   1  27   6       68.11       93.92     17.31 o 
   2  27   6     4313.17     4064.74     68.18 o 
   3  27   6      476.10      446.31     26.78 o 
   4  27   6      376.78      406.70     26.48 o 
   5  27   6        4.08       14.59     16.87 o 
   6  27   6       58.33       52.56     20.08 o 
   7  27   6       64.56       86.94     24.52 o 
   8  27   6      131.87      154.57     25.06 o 
   9  27   6      326.49      367.75     51.98 o 
 -11  28   6       21.90      134.39     83.31 o 
 -10  28   6       75.20       70.79     28.19 o 
  -9  28   6       37.54       44.47     38.07 o 
  -8  28   6      481.46      470.88     34.16 o 
  -7  28   6     1661.26     1597.81     76.71 o 
  -6  28   6       49.36       24.87     14.03 o 
  -5  28   6       26.31       16.34     17.98 o 
  -4  28   6      299.50      336.20     31.55 o 
  -3  28   6      185.45      116.74     15.47 o 
  -2  28   6      565.12      635.57     30.84 o 
  -1  28   6     2932.13     2675.48     67.30 o 
   0  28   6       58.25       52.19      9.65 o 
   1  28   6    10216.46     9581.99    110.13 o 
   2  28   6      417.47      436.77     28.01 o 
   3  28   6       57.28       45.88     25.65 o 
   4  28   6       80.87       80.63     21.07 o 
   5  28   6       38.80       20.48     17.40 o 
   6  28   6       16.94       40.02     19.05 o 
   7  28   6       19.49       73.04     20.91 o 
   8  28   6      127.37      136.44     24.50 o 
   9  28   6       85.52      104.37     87.68 o 
 -10  29   6       28.91       57.24     28.01 o 
  -9  29   6      479.11      429.05     82.22 o 
  -8  29   6      259.63      208.38     28.18 o 
  -7  29   6      712.19      639.76     30.29 o 
  -6  29   6        0.24      -13.06     12.66 o 
  -5  29   6       16.56       -2.57     15.32 o 
  -4  29   6       13.90        5.11     14.72 o 
  -3  29   6       19.72       28.22     15.87 o 
  -2  29   6     1098.96      979.88     41.39 o 
  -1  29   6     3144.93     3140.37     49.68 o 
   0  29   6      994.09      940.03     31.31 o 
   1  29   6     4936.95     4468.47     80.01 o 
   2  29   6     3014.21     2756.76     52.93 o 
   3  29   6        1.45       11.58     15.93 o 
   4  29   6       19.66       29.48     17.50 o 
   5  29   6      417.32      397.75     28.14 o 
   6  29   6        0.00       50.51     19.33 o 
   7  29   6      336.53      293.87     30.36 o 
   8  29   6       78.72      151.73     40.18 o 
   9  29   6      148.74      238.92     77.30 o 
 -10  30   6        4.83      176.39     82.75 o 
  -9  30   6       53.28       78.70     24.50 o 
  -8  30   6       32.60       36.62     23.15 o 
  -7  30   6        8.09      -12.12     14.51 o 
  -6  30   6        3.72      -22.44     16.63 o 
  -5  30   6      285.37      205.71     22.88 o 
  -4  30   6      293.91      270.68     24.27 o 
  -3  30   6      806.87      774.08     29.96 o 
  -2  30   6      750.45      775.54     29.97 o 
  -1  30   6      377.13      356.66     19.76 o 
   0  30   6      333.75      322.88     19.83 o 
   1  30   6     6209.25     5911.48     77.45 o 
   2  30   6     1077.57     1030.48     36.28 o 
   3  30   6      166.54      180.12     22.19 o 
   4  30   6        7.13        0.37     17.08 o 
   5  30   6      660.29      780.61     36.44 o 
   6  30   6      356.85      312.21     31.12 o 
   7  30   6      270.13      285.02     27.89 o 
   8  30   6        6.97       62.17     35.20 o 
   9  30   6      506.19      654.25    108.31 o 
 -10  31   6        5.48      106.47     83.02 o 
  -9  31   6        1.34       34.92     22.59 o 
  -8  31   6      135.32      140.89     24.43 o 
  -7  31   6        0.14       22.48     35.76 o 
  -6  31   6       25.46       16.61     17.35 o 
  -5  31   6        8.47       -1.03     16.67 o 
  -4  31   6     2261.05     2121.50     53.58 o 
  -3  31   6     1144.74     1207.54     39.52 o 
  -2  31   6        2.34       -0.41     16.55 o 
  -1  31   6      345.21      339.36     24.08 o 
   0  31   6        0.20       -4.10     17.22 o 
   1  31   6     1081.22     1093.01     31.35 o 
   2  31   6       32.36       16.19     17.13 o 
   3  31   6        2.26        5.38     21.80 o 
   4  31   6        6.41       -0.87     17.01 o 
   5  31   6        1.86       28.50     21.22 o 
   6  31   6     1257.64     1109.92     44.01 o 
   7  31   6        5.53        8.95     19.22 o 
   8  31   6        0.85       44.93     46.18 o 
 -10  32   6      609.69      556.07    107.76 o 
  -9  32   6      151.61      152.15     29.18 o 
  -8  32   6        6.05       -8.18     18.24 o 
  -7  32   6       10.23      -27.04     13.89 o 
  -6  32   6       16.90       -0.96     17.58 o 
  -5  32   6      215.76      171.06     23.29 o 
  -4  32   6     1102.49      947.66     37.39 o 
  -3  32   6      987.87      894.42     38.33 o 
  -2  32   6      228.93      188.41     30.62 o 
  -1  32   6      121.24      106.57     20.85 o 
   0  32   6     1001.20      913.06     36.54 o 
   1  32   6      273.33      262.68     25.77 o 
   2  32   6       19.07       15.45     16.94 o 
   3  32   6       62.59       37.87     20.63 o 
   4  32   6       24.80       15.31     17.45 o 
   5  32   6        6.52        4.20     18.09 o 
   6  32   6      142.69      200.10     35.52 o 
   7  32   6       43.26       33.14     19.97 o 
   8  32   6      125.34      139.01     60.93 o 
 -10  33   6       25.49       95.70     79.71 o 
  -9  33   6       51.47      175.82     85.50 o 
  -8  33   6       52.84       55.68     22.28 o 
  -7  33   6        8.33      -14.94     14.61 o 
  -6  33   6        1.31      -14.09     24.18 o 
  -5  33   6       88.58       59.07     19.85 o 
  -4  33   6        3.39       -0.32     16.93 o 
  -3  33   6       71.09       56.61     18.31 o 
  -2  33   6      311.24      345.01     24.03 o 
  -1  33   6        1.49       -8.41     18.92 o 
   0  33   6      293.81      325.68     31.46 o 
   1  33   6      791.14      787.28     43.28 o 
   2  33   6        4.62        8.07     12.89 o 
   3  33   6        0.48       30.28     19.67 o 
   4  33   6      825.10      762.40     36.39 o 
   5  33   6      129.18      119.30     23.46 o 
   6  33   6      222.21      215.94     31.74 o 
   7  33   6       11.68       47.73     20.69 o 
   8  33   6     1719.94     2043.49     90.74 o 
 -10  34   6        2.31      160.31     85.37 o 
  -9  34   6      143.18      364.78     99.78 o 
  -8  34   6        6.59        2.67     17.85 o 
  -7  34   6      137.10       85.22     23.90 o 
  -6  34   6       34.25       23.31     19.21 o 
  -5  34   6        8.06       57.52     20.48 o 
  -4  34   6       40.33       16.39     18.43 o 
  -3  34   6      574.57      462.30     29.13 o 
  -2  34   6       49.23       28.59     17.86 o 
  -1  34   6     1275.75     1084.69     43.79 o 
   0  34   6      603.67      569.10     37.32 o 
   1  34   6      350.56      406.04     60.42 o 
   2  34   6      874.60      806.45     57.76 o 
   3  34   6     1070.20      999.46     63.27 o 
   4  34   6       15.79       51.83     20.35 o 
   5  34   6      155.96      146.48     24.11 o 
   6  34   6      776.35      704.99     67.97 o 
   7  34   6       49.79       65.34     36.90 o 
   8  34   6      556.03      593.57     84.07 o 
  -9  35   6       29.43      108.46     77.14 o 
  -8  35   6      132.22      103.63     21.92 o 
  -7  35   6      281.33      275.82     31.72 o 
  -6  35   6       86.64       68.70     21.08 o 
  -5  35   6       13.25       35.44     22.48 o 
  -4  35   6      302.88      304.70     35.55 o 
  -3  35   6      181.41      156.21     29.75 o 
  -2  35   6        7.68       10.86     20.70 o 
  -1  35   6      105.55       52.34     21.01 o 
   0  35   6      555.89      510.93     70.54 o 
   1  35   6      593.79      533.44     78.14 o 
   2  35   6      135.35      135.13     27.91 o 
   3  35   6     2522.68     2353.15     99.21 o 
   4  35   6        9.01       10.64     18.67 o 
   5  35   6      227.56      218.61     26.68 o 
   6  35   6      609.19      482.73     34.57 o 
   7  35   6      188.67      253.63     66.45 o 
  -9  36   6      329.23      570.32    113.47 o 
  -8  36   6       23.59       34.95     25.08 o 
  -7  36   6       72.95       61.76     23.56 o 
  -6  36   6        1.51       13.36     21.75 o 
  -5  36   6      479.37      537.08     61.50 o 
  -4  36   6     1871.41     1675.83     50.62 o 
  -3  36   6      610.45      546.63     56.78 o 
  -2  36   6      321.96      316.74     30.64 o 
  -1  36   6     1469.53     1442.38     88.93 o 
   0  36   6      212.06      207.02     65.98 o 
   1  36   6      721.68      733.81     54.87 o 
   2  36   6        4.21       -7.90     20.88 o 
   3  36   6      104.32      150.02     23.44 o 
   4  36   6      159.23      163.46     29.68 o 
   5  36   6      407.03      358.70     31.25 o 
   6  36   6       88.00      152.81     26.23 o 
   7  36   6      232.25      380.96     74.45 o 
  -9  37   6       84.62      141.95     83.57 o 
  -8  37   6      120.98      111.20     81.00 o 
  -7  37   6       44.68       59.55     24.32 o 
  -6  37   6        4.41      -35.71     19.96 o 
  -5  37   6      286.30      272.36     28.75 o 
  -4  37   6      139.79      130.53     29.27 o 
  -3  37   6      191.02      207.20     29.31 o 
  -2  37   6       60.44       65.53     23.83 o 
  -1  37   6      104.06      100.09     27.11 o 
   0  37   6      707.53      740.60     94.31 o 
   1  37   6      198.66      269.58     32.01 o 
   2  37   6      888.15      914.47     61.12 o 
   3  37   6      198.54      169.19     30.00 o 
   4  37   6       57.74       75.54     21.75 o 
   5  37   6      103.91      117.50     25.05 o 
   6  37   6       63.64      117.17     30.60 o 
   7  37   6     2245.61     2406.69     97.64 o 
  -9  38   6       67.89      186.48     83.81 o 
  -8  38   6      207.95      202.48     88.57 o 
  -7  38   6       91.32      119.57     26.73 o 
  -6  38   6        9.17       12.32     21.67 o 
  -5  38   6       11.01       13.21     29.78 o 
  -4  38   6      102.25       73.87     22.22 o 
  -3  38   6        4.27       20.52     22.36 o 
  -2  38   6       77.00       99.64     24.54 o 
  -1  38   6      369.40      399.54     84.75 o 
   0  38   6       52.91       97.81     64.27 o 
   1  38   6      528.71      348.92     76.23 o 
   2  38   6      646.21      727.92     56.73 o 
   3  38   6      281.90      253.38     33.66 o 
   4  38   6      267.01      293.72     41.67 o 
   5  38   6      506.27      572.72     42.25 o 
   6  38   6      281.89      358.09     58.96 o 
   7  38   6      244.80      429.13     53.02 o 
  -8  39   6      292.19      428.28    105.57 o 
  -7  39   6        3.79       48.65     22.93 o 
  -6  39   6      531.83      535.30     39.68 o 
  -5  39   6       24.22       34.76     22.09 o 
  -4  39   6       90.79      126.34     24.59 o 
  -3  39   6      107.84      104.17     26.96 o 
  -2  39   6      700.06      672.69     55.50 o 
  -1  39   6      225.67      324.15     82.71 o 
   0  39   6       15.01       20.95     64.21 o 
   1  39   6      133.10       28.61     22.07 o 
   2  39   6      408.92      375.73     90.47 o 
   3  39   6        8.52       33.48     42.87 o 
   4  39   6      128.86      165.72     38.54 o 
   5  39   6      996.37     1060.28     45.85 o 
   6  39   6      518.19      604.84     46.68 o 
  -8  40   6       15.25       64.38     81.73 o 
  -7  40   6      119.62      142.57     47.12 o 
  -6  40   6        6.56        8.14     23.20 o 
  -5  40   6      455.63      445.42     44.09 o 
  -4  40   6       33.92       63.22     21.97 o 
  -3  40   6        0.76       33.28     36.11 o 
  -2  40   6       30.11       54.90     25.33 o 
  -1  40   6      134.66      191.30     71.06 o 
   0  40   6     1002.97     1150.87    112.93 o 
   1  40   6       33.33       89.86     61.90 o 
   2  40   6       68.99       21.03     25.79 o 
   3  40   6      148.83      307.10     79.03 o 
   4  40   6       43.23       31.38     26.97 o 
   5  40   6       13.39       48.11     28.80 o 
   6  40   6      707.14      893.93     89.86 o 
  -8  41   6        8.35      135.34     84.60 o 
  -7  41   6        6.36       57.26     36.68 o 
  -6  41   6        0.64       27.03     24.90 o 
  -5  41   6       23.44       29.17     24.50 o 
  -4  41   6       10.53       48.99     27.55 o 
  -3  41   6      112.09      145.12     38.68 o 
  -2  41   6       63.42      111.65     92.41 o 
  -1  41   6      276.67      417.81     87.68 o 
   0  41   6       18.21      107.55     71.91 o 
   1  41   6      117.97      307.82     79.34 o 
   2  41   6        0.30        6.46     23.98 o 
   3  41   6       23.81       -2.26     29.57 o 
   4  41   6       26.70       65.29     69.96 o 
   5  41   6       37.21       41.43     41.22 o 
   6  41   6      119.00      370.42     61.62 o 
  -7  42   6       52.37      114.61     54.49 o 
  -6  42   6        0.79       14.33     25.24 o 
  -5  42   6      111.72      136.72     29.12 o 
  -4  42   6      177.10      175.78     41.82 o 
  -3  42   6      819.68      878.51     73.15 o 
  -2  42   6       75.60      177.51     46.20 o 
  -1  42   6       19.87       49.67     63.23 o 
   0  42   6       16.75       94.03     68.42 o 
   1  42   6      196.95      237.95     77.65 o 
   2  42   6        0.06      -27.86     35.33 o 
   3  42   6      148.07      175.82     85.64 o 
   4  42   6       50.93      124.76     38.09 o 
   5  42   6      157.77      132.18     57.98 o 
  -7  43   6        5.21       25.02     48.34 o 
  -6  43   6        0.22        9.54     44.98 o 
  -5  43   6      209.57      213.65     37.48 o 
  -4  43   6       63.34      110.15     42.71 o 
  -3  43   6        4.86       82.90     43.31 o 
  -2  43   6       12.20      123.48     71.52 o 
  -1  43   6      643.71      724.01    102.74 o 
   0  43   6      138.47      297.44     82.62 o 
   1  43   6       42.71       79.53     66.89 o 
   2  43   6       11.83       60.36     61.14 o 
   3  43   6      545.66      682.39     47.93 o 
   4  43   6       75.04      118.09     39.11 o 
   5  43   6      261.37      340.10     90.78 o 
  -6  44   6        1.84      -18.36     34.77 o 
  -5  44   6        8.28       55.36     39.18 o 
  -4  44   6       12.32       66.50     61.32 o 
  -3  44   6        6.76       13.62     26.33 o 
  -2  44   6      384.58      590.72     96.54 o 
  -1  44   6      363.94      502.81     95.40 o 
   0  44   6       19.82       86.04     68.68 o 
   1  44   6       35.87      155.06     71.90 o 
   2  44   6      173.14      179.88     79.17 o 
   3  44   6     1002.86     1057.48     58.23 o 
   4  44   6      550.96      577.36     61.36 o 
   5  44   6      159.21      331.83     86.97 o 
  -6  45   6      289.63      400.75     67.74 o 
  -5  45   6        0.81       -4.59     36.32 o 
  -4  45   6      184.53      314.84     80.20 o 
  -3  45   6        0.45       88.32     45.24 o 
  -2  45   6      545.16      554.95     97.32 o 
  -1  45   6       30.32      152.85     71.58 o 
   0  45   6      500.26      532.69     97.70 o 
   1  45   6      331.68      490.44     94.38 o 
   2  45   6       27.97      148.39     72.72 o 
   3  45   6       34.22       49.97     27.63 o 
   4  45   6        3.37       55.07     65.81 o 
  -6  46   6        2.38      143.21     65.75 o 
  -5  46   6       59.64      100.29     62.23 o 
  -4  46   6        1.94       45.30     36.47 o 
  -3  46   6       64.09      270.38     50.22 o 
  -2  46   6      145.97      342.16     86.17 o 
  -1  46   6        8.62      157.38     72.74 o 
   0  46   6      635.64      937.09    117.27 o 
   1  46   6       44.82       64.31     70.06 o 
   2  46   6       73.60      262.23     80.64 o 
   3  46   6      120.88      173.30     74.01 o 
   4  46   6        0.98       83.85     65.05 o 
  -5  47   6        2.64      376.46     73.93 o 
  -4  47   6       26.74       88.92    104.04 o 
  -3  47   6       11.57      173.16     77.99 o 
  -2  47   6       10.78      182.70     74.61 o 
  -1  47   6      354.40      542.84     99.39 o 
   0  47   6      100.11       94.02     73.60 o 
   1  47   6      174.55      175.66     81.53 o 
   2  47   6        6.55      185.74     77.02 o 
   3  47   6      342.85      337.04     90.03 o 
  -2  48   6       99.85      229.51     79.50 o 
  -1  48   6       80.74      328.51     93.83 o 
   0  48   6      299.63      498.20     99.63 o 
   1  48   6       89.47      227.22     77.54 o 
   2  48   6      181.57      154.89     70.38 o 
  -2  49   6       56.25      287.61     84.64 o 
  -1  49   6       52.30      227.44     75.24 o 
   0  49   6      190.60      280.88     82.17 o 
   1  49   6       55.25      238.22     76.74 o 
   2  49   6        0.02       82.21     65.01 o 
  -1  50   6      222.00      553.03     92.62 o 
   0  50   6      145.83      237.07     77.39 o 
 -13   1   7       27.56       24.13     59.16 o 
 -12   1   7        0.46        4.04     27.95 o 
 -11   1   7        0.02       57.48     33.94 o 
 -10   1   7       25.95        9.28     28.56 o 
  -9   1   7      106.75       87.25     57.31 o 
  -8   1   7      166.00      146.26     34.88 o 
  -7   1   7      711.29      733.77     44.76 o 
  -6   1   7      998.90     1258.83     50.11 o 
  -5   1   7        4.35      -33.68     16.84 o 
  -4   1   7     2444.46     2711.48     31.16 o 
  -3   1   7     1985.02     2080.34     22.96 o 
  -2   1   7      131.91      105.61      5.59 o 
  -1   1   7    20912.26    20698.96    147.28 o 
   0   1   7        0.61        1.15      5.85 o 
   1   1   7     5893.13     5579.19     57.26 o 
   2   1   7      556.09      553.87     18.52 o 
   3   1   7      787.46      822.57     17.60 o 
   4   1   7       67.54       61.78      9.99 o 
   5   1   7        6.60      -10.13      9.22 o 
   6   1   7     2174.73     2126.05     43.54 o 
   7   1   7      278.37      305.05     34.79 o 
   8   1   7     4407.50     4304.07     80.24 o 
   9   1   7        1.09       14.14     17.21 o 
  10   1   7      277.92      308.47     60.88 o 
  11   1   7      213.56      423.18     68.25 o 
 -13   2   7        3.34       -5.38     61.24 o 
 -12   2   7      145.11      146.94     34.67 o 
 -11   2   7      228.36      267.13     36.04 o 
 -10   2   7     1417.20     1228.58     63.54 o 
  -9   2   7      128.05       89.75     32.75 o 
  -8   2   7     1579.32     1357.31     60.57 o 
  -7   2   7      767.08      736.64     43.93 o 
  -6   2   7      675.82      716.04     53.19 o 
  -5   2   7      885.36      895.81     99.89 o 
  -4   2   7        7.83        0.00      7.60 o 
  -3   2   7       57.66       64.46      5.93 o 
  -2   2   7      565.05      548.40     13.27 o 
  -1   2   7     5058.57     4979.77     41.24 o 
   0   2   7      909.68     1017.43     16.25 o 
   1   2   7      560.96      542.37     13.25 o 
   2   2   7     2516.15     2509.55     38.29 o 
   3   2   7     3211.84     3131.56     38.12 o 
   4   2   7       78.95       80.31      8.60 o 
   5   2   7      105.34       94.05     13.28 o 
   6   2   7     1521.96     1516.01     43.27 o 
   7   2   7    12571.18    11806.00    169.94 o 
   8   2   7     3595.13     3379.46     68.50 o 
   9   2   7     1189.26     1064.63     38.82 o 
  10   2   7      389.29      342.82     54.15 o 
  11   2   7      136.56      350.59     55.75 o 
 -13   3   7       53.95      189.32     73.40 o 
 -12   3   7        4.24       17.86     28.99 o 
 -11   3   7       94.23      104.94     23.46 o 
 -10   3   7       20.09       75.59     23.88 o 
  -9   3   7      556.33      518.45     61.84 o 
  -8   3   7      184.63      167.63     45.34 o 
  -7   3   7     1970.71     1673.57    105.41 o 
  -6   3   7     1222.94     1392.12     64.32 o 
  -5   3   7     6454.16     7143.79    164.52 o 
  -4   3   7     6711.08     7325.57     91.58 o 
  -3   3   7     2857.95     3145.99     32.66 o 
  -2   3   7      753.33      786.37     11.06 o 
  -1   3   7       82.70       83.89      7.59 o 
   0   3   7     4295.56     4422.80     41.91 o 
   1   3   7     1257.39     1276.13     19.46 o 
   2   3   7     9641.35     9642.44     98.96 o 
   3   3   7      173.42      221.65     10.48 o 
   4   3   7      551.97      640.06     16.35 o 
   5   3   7      192.08      194.48     20.18 o 
   6   3   7       30.21        5.78     14.73 o 
   7   3   7       25.75       55.16     26.36 o 
   8   3   7      223.38      247.86     37.54 o 
   9   3   7        2.85       42.52     18.43 o 
  10   3   7       91.73      109.06     34.35 o 
  11   3   7      138.66      310.90     52.68 o 
 -13   4   7        0.03       90.52     56.77 o 
 -12   4   7       22.33       -8.92     28.73 o 
 -11   4   7        0.00       34.94     77.47 o 
 -10   4   7      728.38      712.19     68.74 o 
  -9   4   7      934.85      809.88    109.17 o 
  -8   4   7     3210.18     2619.06    122.25 o 
  -7   4   7      614.88      725.97     44.15 o 
  -6   4   7      158.50      125.46     26.25 o 
  -5   4   7       13.03       49.50     20.05 o 
  -4   4   7       81.04       51.24      7.94 o 
  -3   4   7        1.01       -0.70      4.99 o 
  -2   4   7       29.53       18.47      5.65 o 
  -1   4   7       94.01       93.52      6.58 o 
   0   4   7     5119.25     5176.94     47.51 o 
   1   4   7      471.14      465.55     13.55 o 
   2   4   7       59.19       73.75      9.80 o 
   3   4   7      652.48      745.06     26.77 o 
   4   4   7      584.32      539.68     15.49 o 
   5   4   7     1653.66     1541.88     35.13 o 
   6   4   7     1895.91     1910.70     41.64 o 
   7   4   7     3030.87     3029.70     62.10 o 
   8   4   7      490.33      487.42     42.44 o 
   9   4   7     1134.32     1094.82     40.07 o 
  10   4   7      589.19      552.90     60.03 o 
  11   4   7      360.81      571.86     74.86 o 
 -13   5   7        6.70      112.70     57.40 o 
 -12   5   7      208.08      291.70     47.13 o 
 -11   5   7       27.17       18.36     56.90 o 
 -10   5   7      128.64       87.43     34.01 o 
  -9   5   7      188.02      127.87     35.15 o 
  -8   5   7      545.14      623.74     46.74 o 
  -7   5   7      371.47      409.81     83.13 o 
  -6   5   7       37.09       91.70     24.38 o 
  -5   5   7     3316.55     3757.16     57.55 o 
  -4   5   7    12056.41    12901.65    118.92 o 
  -3   5   7        0.00       -9.14      4.57 o 
  -2   5   7     6023.63     6106.42     49.17 o 
  -1   5   7     1658.30     1709.22     20.38 o 
   0   5   7      445.64      432.52     11.88 o 
   1   5   7     8641.23     8867.12     84.90 o 
   2   5   7       55.20       97.25      8.67 o 
   3   5   7     7160.76     7116.18     88.86 o 
   4   5   7      184.89      213.84     13.50 o 
   5   5   7      469.16      473.89     21.67 o 
   6   5   7       28.10       45.84     15.08 o 
   7   5   7     5544.78     5345.94     83.02 o 
   8   5   7      627.38      537.88     28.89 o 
   9   5   7     1050.58     1059.54     40.33 o 
  10   5   7      572.97      661.70     42.88 o 
  11   5   7        0.03      164.67     43.04 o 
 -13   6   7       15.85      133.83     59.63 o 
 -12   6   7       56.24       95.72     37.51 o 
 -11   6   7        1.14       33.42     47.23 o 
 -10   6   7        2.53       31.32     31.34 o 
  -9   6   7     1116.54      962.83     56.04 o 
  -8   6   7     1187.36     1203.74     58.61 o 
  -7   6   7     3833.17     3609.44     90.32 o 
  -6   6   7     1062.69     1206.02     49.10 o 
  -5   6   7     1726.15     1990.35     33.52 o 
  -4   6   7    13759.87    14997.88    125.04 o 
  -3   6   7     5994.49     6348.44     54.74 o 
  -2   6   7     4192.61     4233.46     35.00 o 
  -1   6   7       69.86      103.13      6.86 o 
   0   6   7     2229.96     2199.07     25.55 o 
   1   6   7     6538.89     6251.05     67.07 o 
   2   6   7        6.10      -13.22      6.61 o 
   3   6   7        3.03       23.47     11.05 o 
   4   6   7       32.52       23.57      9.89 o 
   5   6   7      109.75      107.34     14.48 o 
   6   6   7      111.91       94.94     16.71 o 
   7   6   7     2150.14     2043.52     50.34 o 
   8   6   7      625.87      580.08     30.14 o 
   9   6   7       39.68       31.88     28.26 o 
  10   6   7       99.35      129.71     28.09 o 
  11   6   7        4.55      162.74     61.43 o 
 -13   7   7       27.48      198.90     53.01 o 
 -12   7   7      294.11      372.85    102.00 o 
 -11   7   7      159.58       73.16     50.20 o 
 -10   7   7      509.05      553.94     80.53 o 
  -9   7   7      221.81      177.06     35.19 o 
  -8   7   7     2121.41     1887.28     71.79 o 
  -7   7   7      807.80      871.46     48.58 o 
  -6   7   7     1087.72     1172.07     48.69 o 
  -5   7   7       65.48       60.00      7.32 o 
  -4   7   7      259.26      290.47     10.69 o 
  -3   7   7      247.01      226.45     10.05 o 
  -2   7   7     3265.08     3455.06     30.04 o 
  -1   7   7     9478.92     9976.57     82.73 o 
   0   7   7       58.78       72.71      7.22 o 
   1   7   7     1465.92     1336.20     28.07 o 
   2   7   7     1251.65     1304.84     23.38 o 
   3   7   7      317.06      316.32     16.43 o 
   4   7   7       68.47       75.56     13.03 o 
   5   7   7      258.27      255.08     17.79 o 
   6   7   7       21.80       25.70     14.27 o 
   7   7   7      114.81      123.94     28.84 o 
   8   7   7      247.72      234.58     24.23 o 
   9   7   7      105.68      123.39     21.35 o 
  10   7   7        4.52       32.80     28.98 o 
 -13   8   7       21.15      203.46     47.38 o 
 -12   8   7        4.86      -10.33     83.36 o 
 -11   8   7      151.15      205.92     81.09 o 
 -10   8   7      307.90      435.44     60.85 o 
  -9   8   7       52.63       80.25     38.62 o 
  -8   8   7       17.04        9.77     28.67 o 
  -7   8   7       99.65      109.10     29.60 o 
  -6   8   7      278.17      265.93     12.12 o 
  -5   8   7        4.22       18.08      8.06 o 
  -4   8   7     3498.52     3785.78     35.30 o 
  -3   8   7     1205.45     1289.73     17.31 o 
  -2   8   7     1656.71     1927.14     20.72 o 
  -1   8   7     2450.30     2634.76     28.29 o 
   0   8   7    17896.69    18212.33    172.57 o 
   1   8   7      121.60      182.15     10.81 o 
   2   8   7     1866.73     1750.51     28.01 o 
   3   8   7     4736.18     5010.48     61.94 o 
   4   8   7      320.45      272.35     17.36 o 
   5   8   7      184.64      177.40     15.86 o 
   6   8   7      722.16      644.35     31.07 o 
   7   8   7     1102.32      964.30     31.16 o 
   8   8   7      258.61      228.55     24.71 o 
   9   8   7      315.41      352.94     36.85 o 
  10   8   7      364.44      408.21     29.19 o 
 -13   9   7       13.88      258.68    123.63 o 
 -12   9   7      248.29      431.33     67.79 o 
 -11   9   7      132.42      194.32     55.38 o 
 -10   9   7        0.04       43.07     45.14 o 
  -9   9   7     1257.19     1135.32     76.60 o 
  -8   9   7      790.52      839.53     50.74 o 
  -7   9   7      835.20      874.03     49.97 o 
  -6   9   7      199.75      247.10     13.85 o 
  -5   9   7     3670.34     4386.88     49.39 o 
  -4   9   7      906.77      810.12     13.23 o 
  -3   9   7       13.89       12.98      8.16 o 
  -2   9   7      250.33      289.99      8.60 o 
  -1   9   7     2391.64     2288.59     24.82 o 
   0   9   7     4133.13     4453.48     45.50 o 
   1   9   7        2.54       -8.68      7.21 o 
   2   9   7     2536.70     2458.12     34.94 o 
   3   9   7     1197.84     1249.17     25.36 o 
   4   9   7        1.91        5.93     11.01 o 
   5   9   7      173.04      143.98     15.37 o 
   6   9   7       67.69       74.70     14.39 o 
   7   9   7       66.76       71.82     15.13 o 
   8   9   7      268.58      276.43     21.68 o 
   9   9   7       31.61       40.84     18.12 o 
  10   9   7      468.09      446.59     49.39 o 
 -12  10   7      185.44      372.56     89.47 o 
 -11  10   7      157.14      113.38     53.26 o 
 -10  10   7       44.93      104.97     51.74 o 
  -9  10   7       12.36        6.06     50.14 o 
  -8  10   7     1886.11     1715.69     64.92 o 
  -7  10   7     1039.95     1185.47     33.81 o 
  -6  10   7      981.35     1033.19     20.81 o 
  -5  10   7     2122.79     2375.42     30.00 o 
  -4  10   7     1313.26     1252.08     17.16 o 
  -3  10   7      384.87      406.27     10.60 o 
  -2  10   7      297.86      285.88      8.81 o 
  -1  10   7       56.83       29.44      5.93 o 
   0  10   7      124.87      285.56     13.08 o 
   1  10   7       11.93        8.31      9.99 o 
   2  10   7     2454.98     2099.32     32.03 o 
   3  10   7        2.66        0.70      9.09 o 
   4  10   7      911.54      900.29     27.16 o 
   5  10   7      103.61      115.95     15.47 o 
   6  10   7      407.50      406.90     20.92 o 
   7  10   7      400.18      389.74     26.86 o 
   8  10   7      282.18      280.05     21.45 o 
   9  10   7        1.97       -0.27     17.15 o 
  10  10   7       53.37       76.05     37.27 o 
 -12  11   7     1170.30     1425.20    136.61 o 
 -11  11   7       25.28      -69.92     81.91 o 
 -10  11   7       21.99       51.07     46.29 o 
  -9  11   7     1052.22     1044.05     76.66 o 
  -8  11   7      362.89      346.99     45.19 o 
  -7  11   7      335.99      391.10     36.03 o 
  -6  11   7      472.59      513.45     39.00 o 
  -5  11   7     2534.58     3142.76     49.32 o 
  -4  11   7      340.34      347.80     10.23 o 
  -3  11   7       19.83       19.18      7.11 o 
  -2  11   7     7185.20     7153.68     58.74 o 
  -1  11   7      477.78      488.82     13.99 o 
   0  11   7     6191.63     6530.02     70.80 o 
   1  11   7     7204.13     7397.51     74.57 o 
   2  11   7       78.93       94.76      9.85 o 
   3  11   7      333.42      344.86     16.09 o 
   4  11   7        3.85       -8.12     11.17 o 
   5  11   7      493.27      439.26     22.31 o 
   6  11   7      167.74      181.99     17.24 o 
   7  11   7      207.77      227.11     19.14 o 
   8  11   7       71.78       67.97     18.72 o 
   9  11   7        3.66       21.78     17.91 o 
  10  11   7        0.68       52.41     28.69 o 
 -12  12   7       30.30      236.10     83.25 o 
 -11  12   7      230.57      412.14     70.52 o 
 -10  12   7      122.34       75.93     51.24 o 
  -9  12   7      225.62      227.95     27.39 o 
  -8  12   7      255.33      162.35     40.48 o 
  -7  12   7       37.77       21.03     25.45 o 
  -6  12   7      974.53      972.57     29.83 o 
  -5  12   7      756.68      756.06     13.15 o 
  -4  12   7     2028.95     2009.63     25.24 o 
  -3  12   7     1211.66     1545.24     23.07 o 
  -2  12   7     8042.26     8858.80     71.04 o 
  -1  12   7      426.61      361.22     12.65 o 
   0  12   7      222.56      225.99     14.10 o 
   1  12   7     3993.63     4495.87     50.69 o 
   2  12   7      458.61      517.35     16.92 o 
   3  12   7      683.54      714.27     22.01 o 
   4  12   7      658.80      674.01     22.89 o 
   5  12   7      657.29      686.47     26.54 o 
   6  12   7       98.83       99.20     15.66 o 
   7  12   7       43.19       33.92     15.02 o 
   8  12   7        9.88       37.46     15.70 o 
   9  12   7      368.99      399.69     33.95 o 
  10  12   7       10.90       55.12     23.39 o 
 -12  13   7       11.48      213.64     84.90 o 
 -11  13   7       48.86       31.17     50.12 o 
 -10  13   7       10.31      -20.94     22.32 o 
  -9  13   7      238.21      246.64     23.90 o 
  -8  13   7      982.85      964.08     39.03 o 
  -7  13   7      509.90      542.61     31.72 o 
  -6  13   7     3361.70     3498.15     43.09 o 
  -5  13   7      636.10      798.00     14.35 o 
  -4  13   7      208.54      200.48      9.44 o 
  -3  13   7      313.12      327.97     10.11 o 
  -2  13   7      202.31      185.19     10.37 o 
  -1  13   7     3901.20     3617.93     39.52 o 
   0  13   7      204.20      240.15     11.43 o 
   1  13   7    70166.30    73364.02    585.11 o 
   2  13   7       73.73       92.73     11.31 o 
   3  13   7      383.66      442.29     22.08 o 
   4  13   7       35.95       26.59     13.45 o 
   5  13   7      236.49      215.77     18.19 o 
   6  13   7      124.42      143.50     22.59 o 
   7  13   7       12.97        3.60     13.91 o 
   8  13   7      226.43      290.28     41.32 o 
   9  13   7        0.02       24.76     28.84 o 
  10  13   7        7.23       31.61     34.88 o 
 -12  14   7      395.14      591.28    105.69 o 
 -11  14   7       25.61        1.32     50.95 o 
 -10  14   7      110.00      101.35     46.54 o 
  -9  14   7      892.32      937.72     45.36 o 
  -8  14   7      112.47       76.32     34.26 o 
  -7  14   7      241.03      250.76     28.71 o 
  -6  14   7     2159.06     2192.04     57.71 o 
  -5  14   7     1627.47     1607.25     21.08 o 
  -4  14   7     3938.10     4011.19     45.29 o 
  -3  14   7     1208.63      946.73     16.39 o 
  -2  14   7      614.84      740.18     13.81 o 
  -1  14   7     7548.49     7380.61     69.44 o 
   0  14   7      163.68      193.48      9.64 o 
   1  14   7    26897.92    28061.00    232.14 o 
   2  14   7      477.46      490.02     16.62 o 
   3  14   7      105.18       99.62     13.01 o 
   4  14   7       60.70       81.00     19.53 o 
   5  14   7      371.44      397.97     21.47 o 
   6  14   7       21.41       67.67     15.27 o 
   7  14   7       43.66       67.27     15.84 o 
   8  14   7       68.40       97.29     17.92 o 
   9  14   7       12.34        8.49     19.12 o 
  10  14   7      131.99      237.75     72.56 o 
 -12  15   7      192.72      260.79     87.63 o 
 -11  15   7      362.81      406.89     38.18 o 
 -10  15   7        7.63       13.69     20.63 o 
  -9  15   7      130.26      128.28     23.83 o 
  -8  15   7      570.15      544.50     35.20 o 
  -7  15   7    14932.58    14568.48    173.22 o 
  -6  15   7      334.24      317.33     19.09 o 
  -5  15   7      961.05     1046.14     18.43 o 
  -4  15   7      151.02      175.75     10.37 o 
  -3  15   7     1385.86     1293.63     19.80 o 
  -2  15   7     2129.50     2218.92     28.24 o 
  -1  15   7     2309.11     2342.86     28.50 o 
   0  15   7      802.57      790.26     18.28 o 
   1  15   7      286.93      278.48     11.99 o 
   2  15   7      212.92      146.66     12.35 o 
   3  15   7      182.06      172.58     14.62 o 
   4  15   7      939.98      894.57     28.83 o 
   5  15   7      958.99      807.10     29.37 o 
   6  15   7     3211.20     2828.32     53.19 o 
   7  15   7      525.67      506.11     26.01 o 
   8  15   7       59.02       57.35     20.90 o 
   9  15   7       27.84       39.95     19.52 o 
  10  15   7       33.31       57.33     28.76 o 
 -12  16   7      275.52      270.62     42.69 o 
 -11  16   7      535.29      601.19     47.06 o 
 -10  16   7       11.04      -13.75     21.54 o 
  -9  16   7       83.91       83.64     24.35 o 
  -8  16   7     2159.34     2088.42     63.39 o 
  -7  16   7     1111.44     1230.93     33.96 o 
  -6  16   7    16512.49    16334.98    172.81 o 
  -5  16   7     2770.66     2499.15     44.40 o 
  -4  16   7      359.28      400.65     14.02 o 
  -3  16   7     1769.47     1686.95     23.48 o 
  -2  16   7     6012.91     6373.62     52.44 o 
  -1  16   7     1280.47     1450.57     25.47 o 
   0  16   7    29950.41    30473.75    237.88 o 
   1  16   7     1071.76     1054.66     20.48 o 
   2  16   7     4871.68     4892.58     57.40 o 
   3  16   7       85.69       54.51     12.81 o 
   4  16   7     1505.10     1528.57     36.74 o 
   5  16   7      123.20      161.04     18.57 o 
   6  16   7      746.60      749.24     29.41 o 
   7  16   7      142.95      140.16     18.30 o 
   8  16   7      174.91      164.64     22.11 o 
   9  16   7       42.42       47.51     19.22 o 
  10  16   7      350.70      437.33     90.55 o 
 -12  17   7      563.86      621.79    103.69 o 
 -11  17   7      378.20      410.62     41.49 o 
 -10  17   7        1.90        2.29     37.32 o 
  -9  17   7       34.20       10.52     35.95 o 
  -8  17   7        1.74       -2.84     21.36 o 
  -7  17   7      204.42      211.09     17.54 o 
  -6  17   7        0.63       21.37     11.87 o 
  -5  17   7      208.73      238.19     13.18 o 
  -4  17   7       57.00       68.11     11.20 o 
  -3  17   7      452.29      452.78     13.24 o 
  -2  17   7       90.52      113.40      7.68 o 
  -1  17   7     1781.33     1840.87     25.29 o 
   0  17   7     3636.06     3787.17     40.90 o 
   1  17   7      334.21      375.06     13.07 o 
   2  17   7     1587.72     1350.82     26.85 o 
   3  17   7      823.17      884.26     26.40 o 
   4  17   7      553.11      558.04     25.31 o 
   5  17   7      529.68      506.25     24.45 o 
   6  17   7     3248.68     2652.74     52.15 o 
   7  17   7      100.04      105.48     17.91 o 
   8  17   7      214.49      197.23     22.96 o 
   9  17   7       44.86      104.95     21.24 o 
  10  17   7       41.18      188.74     67.22 o 
 -12  18   7      448.22      429.99     90.53 o 
 -11  18   7       56.26       74.27     84.98 o 
 -10  18   7        0.02       -9.87     23.51 o 
  -9  18   7      873.46      917.23     37.25 o 
  -8  18   7      390.38      354.54     22.49 o 
  -7  18   7     5403.56     5462.37     78.07 o 
  -6  18   7     2663.95     2728.33     50.43 o 
  -5  18   7        4.14        1.45     13.77 o 
  -4  18   7      683.76      673.62     21.92 o 
  -3  18   7     1734.67     1737.24     24.70 o 
  -2  18   7     3832.83     3999.63     37.11 o 
  -1  18   7     1325.98     1396.14     22.26 o 
   0  18   7     1346.11     1341.38     22.37 o 
   1  18   7      328.80      270.21     12.45 o 
   2  18   7        0.00      -10.51     11.33 o 
   3  18   7      462.57      521.61     21.32 o 
   4  18   7       19.38       20.60     15.62 o 
   5  18   7      506.04      402.32     23.27 o 
   6  18   7      170.59      109.47     20.95 o 
   7  18   7       50.45       59.60     19.40 o 
   8  18   7      206.86      233.82     24.02 o 
   9  18   7      107.92      124.34     38.65 o 
  10  18   7      147.48      123.60     85.09 o 
 -12  19   7       78.31       82.91     75.57 o 
 -11  19   7       97.22      139.10     42.96 o 
 -10  19   7        0.04      -11.59     43.77 o 
  -9  19   7        0.45        1.80     15.81 o 
  -8  19   7     1085.56     1059.13     49.63 o 
  -7  19   7       42.33       59.21     14.98 o 
  -6  19   7        3.56      -16.87     19.23 o 
  -5  19   7     2447.92     2349.11     40.86 o 
  -4  19   7      211.64      197.80     15.27 o 
  -3  19   7     2792.56     2736.32     42.96 o 
  -2  19   7      943.78      911.31     16.04 o 
  -1  19   7     6045.30     6307.56     60.01 o 
   0  19   7      874.66      895.33     19.15 o 
   1  19   7     1496.72     1417.31     24.35 o 
   2  19   7        0.08       -9.80     11.23 o 
   3  19   7     9352.96     8737.25    132.32 o 
   4  19   7      285.56      258.48     19.83 o 
   5  19   7       32.65       40.22     15.67 o 
   6  19   7       17.05       29.03     15.35 o 
   7  19   7        4.97        0.54     17.94 o 
   8  19   7       85.94       92.56     20.82 o 
   9  19   7      318.73      322.34     28.00 o 
  10  19   7      295.90      439.79    154.98 o 
 -12  20   7      238.83      494.80    104.23 o 
 -11  20   7        7.86        2.79     70.38 o 
 -10  20   7     1396.32     1322.26     43.77 o 
  -9  20   7       72.71       63.28     18.82 o 
  -8  20   7      887.43      910.66     58.61 o 
  -7  20   7     2570.42     2463.36     56.55 o 
  -6  20   7      491.86      483.95     29.25 o 
  -5  20   7      794.68      802.35     28.62 o 
  -4  20   7      804.93      951.49     30.21 o 
  -3  20   7        2.96       -7.89      9.18 o 
  -2  20   7       64.13       61.95      6.94 o 
  -1  20   7      814.70      874.85     17.76 o 
   0  20   7       70.00       82.42      9.78 o 
   1  20   7      774.58      743.40     17.82 o 
   2  20   7       44.09       19.35     12.18 o 
   3  20   7     3235.46     2777.32     46.33 o 
   4  20   7        1.72       -4.60     22.31 o 
   5  20   7     4099.40     3378.39     60.09 o 
   6  20   7       96.00      102.99     18.08 o 
   7  20   7      149.51       72.99     22.01 o 
   8  20   7      119.22      123.41     26.30 o 
   9  20   7       11.83        8.18     18.13 o 
  10  20   7       95.13      138.18     50.97 o 
 -12  21   7      312.05      526.36    106.74 o 
 -11  21   7      286.29      343.95     45.16 o 
 -10  21   7      130.16      128.76     29.85 o 
  -9  21   7      132.08      137.66     19.87 o 
  -8  21   7        0.53      -16.86     27.11 o 
  -7  21   7     2045.52     1964.71     85.23 o 
  -6  21   7      438.65      412.94     24.80 o 
  -5  21   7      433.77      454.57     39.32 o 
  -4  21   7     1590.23     1755.43     36.52 o 
  -3  21   7     1265.98     1251.84     25.35 o 
  -2  21   7     1847.82     1803.51     26.47 o 
  -1  21   7      367.00      386.84     13.10 o 
   0  21   7      574.33      534.58     15.95 o 
   1  21   7     1100.19     1102.62     23.18 o 
   2  21   7       98.34       78.00     13.52 o 
   3  21   7      142.82      162.99     17.43 o 
   4  21   7       46.31       20.07     16.27 o 
   5  21   7     1061.11      984.16     32.64 o 
   6  21   7     1080.35      917.12     35.64 o 
   7  21   7      201.77      201.64     23.33 o 
   8  21   7        0.23       13.51     18.85 o 
   9  21   7        1.71       44.31     29.30 o 
  10  21   7      549.45      646.09    107.17 o 
 -11  22   7      450.68      477.07     51.83 o 
 -10  22   7      341.39      348.00     40.31 o 
  -9  22   7      132.18      104.12     19.42 o 
  -8  22   7      195.02      153.17     20.75 o 
  -7  22   7     1085.59     1134.15     40.39 o 
  -6  22   7        6.25       -2.76     13.35 o 
  -5  22   7     1628.41     1469.07     44.80 o 
  -4  22   7      477.12      513.69     20.89 o 
  -3  22   7        1.00       -2.09     10.18 o 
  -2  22   7      510.95      466.85     12.60 o 
  -1  22   7       97.42      101.07     10.19 o 
   0  22   7     1306.00     1221.76     21.37 o 
   1  22   7     1331.32     1340.62     24.82 o 
   2  22   7      598.29      622.10     22.33 o 
   3  22   7       42.29       33.79     14.27 o 
   4  22   7      878.38      884.93     31.63 o 
   5  22   7      479.32      441.60     25.09 o 
   6  22   7      310.49      293.16     31.94 o 
   7  22   7        3.59       50.55     20.76 o 
   8  22   7       78.56      101.59     21.33 o 
   9  22   7      379.41      438.44     78.30 o 
 -11  23   7      248.71      231.85     71.72 o 
 -10  23   7      125.23      119.80     34.23 o 
  -9  23   7        4.10       19.44     24.04 o 
  -8  23   7      140.21      156.07     23.28 o 
  -7  23   7      322.86      329.00     27.20 o 
  -6  23   7     1834.84     1851.59     54.22 o 
  -5  23   7      338.82      331.63     24.82 o 
  -4  23   7      128.13      125.48     14.76 o 
  -3  23   7      643.35      691.94     23.66 o 
  -2  23   7     1914.60     1872.68     28.25 o 
  -1  23   7      118.69      122.24     10.90 o 
   0  23   7      110.75      131.42     11.09 o 
   1  23   7      850.54      801.23     21.81 o 
   2  23   7     2184.42     1998.59     53.19 o 
   3  23   7      108.04       88.32     19.29 o 
   4  23   7      609.60      689.76     37.09 o 
   5  23   7      134.58      131.71     20.21 o 
   6  23   7      284.24      233.69     23.58 o 
   7  23   7       27.93       19.86     18.73 o 
   8  23   7       66.96       75.78     28.45 o 
   9  23   7       77.47       98.78     42.98 o 
 -11  24   7     1360.38     1588.74     74.56 o 
 -10  24   7        0.03       -5.09     18.61 o 
  -9  24   7      612.50      604.80     33.46 o 
  -8  24   7      666.80      685.63     34.15 o 
  -7  24   7     1726.58     1708.79     50.42 o 
  -6  24   7       27.08       39.65     14.85 o 
  -5  24   7        1.28       12.85     15.50 o 
  -4  24   7      327.57      324.94     18.89 o 
  -3  24   7      974.27      971.01     27.20 o 
  -2  24   7     3218.72     3352.90     43.18 o 
  -1  24   7      728.44      660.26     18.11 o 
   0  24   7       94.93      112.30     10.83 o 
   1  24   7      116.75      107.69     16.84 o 
   2  24   7     2513.16     2271.75     39.98 o 
   3  24   7      582.19      560.91     27.65 o 
   4  24   7       55.71       50.63     16.38 o 
   5  24   7      288.24      331.79     25.85 o 
   6  24   7      222.69      232.44     23.84 o 
   7  24   7       22.07       10.16     17.87 o 
   8  24   7        0.45      -15.79     19.62 o 
   9  24   7       43.12      114.54     36.09 o 
 -11  25   7        6.25      215.04     83.41 o 
 -10  25   7      354.28      352.08     31.12 o 
  -9  25   7       14.49       17.12     19.21 o 
  -8  25   7      160.15      124.70     21.78 o 
  -7  25   7      840.80      848.09     58.82 o 
  -6  25   7        4.54      -23.98     21.38 o 
  -5  25   7      131.43      130.59     19.64 o 
  -4  25   7      349.12      355.36     24.18 o 
  -3  25   7     3715.77     3615.94     54.38 o 
  -2  25   7       21.92       19.26     10.33 o 
  -1  25   7      371.27      365.24     14.84 o 
   0  25   7       79.35       59.30     10.09 o 
   1  25   7    33486.45    31928.80    310.69 o 
   2  25   7     1405.07     1203.68     33.95 o 
   3  25   7      723.25      658.00     47.68 o 
   4  25   7      133.61      111.52     19.33 o 
   5  25   7       18.44       32.36     17.53 o 
   6  25   7       99.82      136.48     21.53 o 
   7  25   7        5.62       -8.58     21.64 o 
   8  25   7      137.67      129.37     27.18 o 
   9  25   7        4.30        5.12     34.60 o 
 -11  26   7       25.20      159.32     81.95 o 
 -10  26   7      120.98      127.63     33.25 o 
  -9  26   7      273.50      285.88     29.49 o 
  -8  26   7      375.83      440.74     30.50 o 
  -7  26   7      580.37      542.70     27.68 o 
  -6  26   7     1528.23     1405.54     46.93 o 
  -5  26   7      111.79      161.43     20.36 o 
  -4  26   7       50.15       58.78     17.23 o 
  -3  26   7      837.88      834.26     27.30 o 
  -2  26   7      196.68      192.68     17.49 o 
  -1  26   7     1625.23     1473.38     29.99 o 
   0  26   7     2958.31     2812.76     42.16 o 
   1  26   7     3303.92     3090.49     88.05 o 
   2  26   7       78.27       69.64     17.40 o 
   3  26   7     2166.94     1970.91     44.80 o 
   4  26   7      267.08      225.34     23.08 o 
   5  26   7       18.67       32.96     17.05 o 
   6  26   7       66.66       43.26     19.60 o 
   7  26   7      205.92      181.93     24.85 o 
   8  26   7      242.87      284.50     30.97 o 
   9  26   7        9.48       95.99     37.39 o 
 -11  27   7     1092.07     1176.88    139.03 o 
 -10  27   7       60.37       25.56     41.13 o 
  -9  27   7       73.92       67.54     23.10 o 
  -8  27   7      174.32      156.36     28.80 o 
  -7  27   7      996.71      894.78     33.54 o 
  -6  27   7        9.75       -0.41     18.24 o 
  -5  27   7      544.07      515.42     47.97 o 
  -4  27   7      625.17      700.93     38.25 o 
  -3  27   7      430.68      517.11     22.74 o 
  -2  27   7       32.78       53.21     14.71 o 
  -1  27   7      171.22      171.82     22.00 o 
   0  27   7     4664.35     4460.52     62.11 o 
   1  27   7     3324.71     3091.10     50.86 o 
   2  27   7      179.55      143.10     19.73 o 
   3  27   7      345.53      334.61     29.74 o 
   4  27   7      210.89      209.34     34.52 o 
   5  27   7       57.87       66.55     18.82 o 
   6  27   7       79.40       77.13     22.25 o 
   7  27   7        7.32       21.54     20.27 o 
   8  27   7      916.13      887.73     48.13 o 
   9  27   7      112.77      264.18     46.93 o 
 -11  28   7       13.49      168.86     82.16 o 
 -10  28   7       69.45       63.27     37.33 o 
  -9  28   7       48.05       37.04     22.23 o 
  -8  28   7      358.41      399.10     33.37 o 
  -7  28   7      305.53      284.63     23.03 o 
  -6  28   7      106.10       88.52     21.61 o 
  -5  28   7       19.24       22.02     18.28 o 
  -4  28   7       92.27       83.97     18.54 o 
  -3  28   7      296.29      307.08     22.26 o 
  -2  28   7      914.70      892.74     30.89 o 
  -1  28   7      186.14      214.08     16.75 o 
   0  28   7    12328.57    11932.63    130.94 o 
   1  28   7      847.99      795.43     28.09 o 
   2  28   7     8481.03     7686.53     94.99 o 
   3  28   7      492.32      475.70     28.31 o 
   4  28   7       32.20       62.21     23.04 o 
   5  28   7      729.47      650.09     33.93 o 
   6  28   7      148.29      175.49     24.45 o 
   7  28   7        2.06       12.64     19.64 o 
   8  28   7       22.78       87.58     37.27 o 
   9  28   7       15.38      204.28     40.93 o 
 -10  29   7       63.03       86.55     31.01 o 
  -9  29   7       12.34       21.22     21.81 o 
  -8  29   7      135.21      164.56     22.92 o 
  -7  29   7       28.26       15.19     15.92 o 
  -6  29   7       21.46       19.58     22.17 o 
  -5  29   7        2.41        6.68     17.09 o 
  -4  29   7      262.98      179.47     22.03 o 
  -3  29   7       39.10       50.04     15.63 o 
  -2  29   7       44.90       63.46     17.06 o 
  -1  29   7      250.22      199.18     17.11 o 
   0  29   7     3714.29     3538.34     65.65 o 
   1  29   7       65.38       75.24     16.42 o 
   2  29   7        7.73        5.69     17.59 o 
   3  29   7       41.58       56.66     18.66 o 
   4  29   7        9.56       39.72     18.13 o 
   5  29   7      517.53      499.12     31.70 o 
   6  29   7       22.09       46.05     20.45 o 
   7  29   7       83.00       61.26     21.76 o 
   8  29   7      152.93      151.11     41.85 o 
 -10  30   7       73.29      137.86     78.69 o 
  -9  30   7        2.14       36.57     18.29 o 
  -8  30   7        2.83        7.85     16.47 o 
  -7  30   7      325.63      266.04     28.36 o 
  -6  30   7       33.69       23.74     19.59 o 
  -5  30   7        0.01      -22.05     18.95 o 
  -4  30   7      129.87      129.84     20.94 o 
  -3  30   7       64.51       50.54     17.77 o 
  -2  30   7       34.95       59.94     16.49 o 
  -1  30   7      731.67      674.37     31.10 o 
   0  30   7        7.57       -0.50     15.86 o 
   1  30   7     2020.03     1879.26     40.60 o 
   2  30   7      706.36      668.02     32.14 o 
   3  30   7       51.72       55.72     22.90 o 
   4  30   7      115.30      111.42     20.99 o 
   5  30   7       16.35       21.45     17.77 o 
   6  30   7      622.87      619.15     40.92 o 
   7  30   7       17.36       46.78     21.60 o 
   8  30   7       38.76      108.73     40.59 o 
 -10  31   7      305.60      386.42    103.51 o 
  -9  31   7        7.54       21.38     17.74 o 
  -8  31   7       25.56       -1.36     16.90 o 
  -7  31   7      106.03      107.48     23.36 o 
  -6  31   7      170.97      166.12     24.92 o 
  -5  31   7       39.21       35.48     19.03 o 
  -4  31   7      148.81      114.33     20.65 o 
  -3  31   7       25.32       23.77     17.01 o 
  -2  31   7      189.26      218.13     20.33 o 
  -1  31   7      146.15      146.26     16.49 o 
   0  31   7      891.11      817.55     36.31 o 
   1  31   7     3399.76     3182.98     52.91 o 
   2  31   7       30.26       52.67     18.02 o 
   3  31   7       47.41       81.28     20.01 o 
   4  31   7     1204.37     1103.22     40.50 o 
   5  31   7       29.48       46.63     24.27 o 
   6  31   7      310.02      281.81     28.21 o 
   7  31   7      148.78      196.17     26.08 o 
   8  31   7      340.72      432.51     55.15 o 
 -10  32   7      321.86      451.60    104.21 o 
  -9  32   7      219.58      274.51     35.20 o 
  -8  32   7        4.14       13.17     28.27 o 
  -7  32   7      303.67      260.66     29.53 o 
  -6  32   7       22.57       12.70     17.85 o 
  -5  32   7      338.22      272.42     32.17 o 
  -4  32   7       18.67       32.68     18.18 o 
  -3  32   7     2068.25     1704.95     47.92 o 
  -2  32   7        0.02        4.12     15.23 o 
  -1  32   7      333.70      381.37     31.93 o 
   0  32   7      651.74      632.00     41.02 o 
   1  32   7       21.39       14.32     21.04 o 
   2  32   7      116.88      102.66     19.26 o 
   3  32   7     1091.91      963.88     37.11 o 
   4  32   7      272.08      292.50     38.34 o 
   5  32   7       25.54       24.33     23.76 o 
   6  32   7      194.50      188.22     26.66 o 
   7  32   7      450.57      377.95     43.55 o 
   8  32   7       60.40      183.50     58.65 o 
 -10  33   7        0.00      171.53     84.74 o 
  -9  33   7      894.72      977.16    128.37 o 
  -8  33   7       16.95       10.39     21.90 o 
  -7  33   7      311.93      347.89     32.01 o 
  -6  33   7      285.41      195.10     25.32 o 
  -5  33   7      574.32      512.24     31.65 o 
  -4  33   7      169.77      161.39     23.67 o 
  -3  33   7      803.68      712.76     34.38 o 
  -2  33   7       50.11       47.85     17.65 o 
  -1  33   7      131.93      135.46     23.62 o 
   0  33   7      623.94      605.17     40.89 o 
   1  33   7      364.99      303.56     31.45 o 
   2  33   7      244.86      241.78     31.33 o 
   3  33   7      205.73      235.17     27.24 o 
   4  33   7      221.20      306.81     33.06 o 
   5  33   7        6.32       -0.91     19.08 o 
   6  33   7       47.65       42.78     30.09 o 
   7  33   7      264.10      340.51     62.85 o 
   8  33   7       18.32       36.75     49.71 o 
  -9  34   7      716.60      719.73    119.34 o 
  -8  34   7      210.77      202.87     35.29 o 
  -7  34   7        2.93       -2.79     21.28 o 
  -6  34   7      144.41      118.32     23.54 o 
  -5  34   7      110.25       82.26     22.32 o 
  -4  34   7      520.68      555.16     56.11 o 
  -3  34   7       12.88       25.59     18.33 o 
  -2  34   7        0.82       -3.92     18.38 o 
  -1  34   7      222.47      240.86     28.36 o 
   0  34   7     1134.25     1029.88     41.76 o 
   1  34   7      587.85      571.45     49.28 o 
   2  34   7      165.87      150.70     26.60 o 
   3  34   7      748.82      647.07     57.43 o 
   4  34   7       40.63       50.75     28.97 o 
   5  34   7       15.22       23.55     19.80 o 
   6  34   7      828.59      837.70     60.61 o 
   7  34   7       24.77      109.77     48.56 o 
  -9  35   7      116.62      236.80     88.24 o 
  -8  35   7      212.42      284.36     34.04 o 
  -7  35   7       77.75       42.31     24.32 o 
  -6  35   7      262.38      183.09     30.18 o 
  -5  35   7      216.20      191.60     25.06 o 
  -4  35   7     2009.06     1759.60     52.07 o 
  -3  35   7        0.19        2.62     15.16 o 
  -2  35   7       11.86       -4.74     19.61 o 
  -1  35   7       18.31       14.46     24.63 o 
   0  35   7      273.93      325.72     32.19 o 
   1  35   7      212.91      232.28     39.35 o 
   2  35   7     3516.55     3285.79     88.94 o 
   3  35   7      397.70      386.54     33.11 o 
   4  35   7      154.17      181.75     25.39 o 
   5  35   7        7.64        3.63     20.07 o 
   6  35   7       19.63       29.92     24.69 o 
   7  35   7       12.01       35.15     71.63 o 
  -9  36   7       96.39      107.53     82.60 o 
  -8  36   7      385.24      392.57     55.12 o 
  -7  36   7       25.26       32.69     24.19 o 
  -6  36   7       60.40       78.65     23.70 o 
  -5  36   7        3.54       14.30     19.72 o 
  -4  36   7      818.60      786.39     44.78 o 
  -3  36   7      260.67      226.58     25.54 o 
  -2  36   7       41.47       55.91     22.62 o 
  -1  36   7      231.95      204.55     31.81 o 
   0  36   7     1027.31     1094.74    106.89 o 
   1  36   7       43.90       54.89     30.26 o 
   2  36   7     1386.05     1350.50     72.28 o 
   3  36   7       20.61       20.26     31.73 o 
   4  36   7      225.88      273.07     31.73 o 
   5  36   7       17.02       80.05     23.55 o 
   6  36   7       46.02       61.29     47.76 o 
   7  36   7       85.98      191.61     44.57 o 
  -9  37   7       89.21      239.33     89.54 o 
  -8  37   7       99.28      122.04     84.06 o 
  -7  37   7       45.58       17.42     24.64 o 
  -6  37   7      216.48      294.41     29.86 o 
  -5  37   7       13.85       12.67     20.58 o 
  -4  37   7       23.72       17.86     28.97 o 
  -3  37   7       31.60       44.87     23.02 o 
  -2  37   7      148.07      109.25     25.57 o 
  -1  37   7      129.65      123.16     71.80 o 
   0  37   7     1932.89     1979.92    140.88 o 
   1  37   7       28.47       56.82     39.61 o 
   2  37   7       51.91       58.83     31.44 o 
   3  37   7        0.36       -9.00     23.47 o 
   4  37   7      780.54      732.65     45.52 o 
   5  37   7      239.49      321.50     31.20 o 
   6  37   7      164.26      216.23     36.04 o 
   7  37   7      309.88      524.65     85.63 o 
  -8  38   7      523.78      873.72    126.01 o 
  -7  38   7        5.79        8.37     24.79 o 
  -6  38   7       41.73       37.54     22.00 o 
  -5  38   7        7.74       -2.71     20.84 o 
  -4  38   7        1.96      -12.64     26.06 o 
  -3  38   7     1178.17     1097.13     49.27 o 
  -2  38   7      251.50      263.03     30.32 o 
  -1  38   7       20.34       20.87     64.19 o 
   0  38   7      529.12      580.87     95.63 o 
   1  38   7       26.89        6.01     16.73 o 
   2  38   7      298.50      338.03     46.00 o 
   3  38   7       14.39       20.08     24.30 o 
   4  38   7       16.02       44.61     27.45 o 
   5  38   7      384.05      333.30     32.04 o 
   6  38   7        2.99      -33.70     48.38 o 
  -8  39   7        6.96       71.47     80.34 o 
  -7  39   7       74.37       84.26     36.01 o 
  -6  39   7      160.75      145.66     28.74 o 
  -5  39   7       26.74        3.30     34.55 o 
  -4  39   7       35.01       55.62     21.69 o 
  -3  39   7      319.30      361.30     43.28 o 
  -2  39   7       86.69       69.73     24.22 o 
  -1  39   7       22.54       98.78     68.38 o 
   0  39   7      202.95      249.82     76.82 o 
   1  39   7       13.20       17.95     16.46 o 
   2  39   7       77.68      126.11     35.79 o 
   3  39   7       92.08      143.23     41.20 o 
   4  39   7       80.41       59.15     36.03 o 
   5  39   7      268.29      256.76     34.59 o 
   6  39   7       12.08       26.64     61.70 o 
  -8  40   7      123.48      462.03    106.74 o 
  -7  40   7        0.32      -28.64     40.95 o 
  -6  40   7      201.89      199.20     30.19 o 
  -5  40   7        0.54       31.56     25.62 o 
  -4  40   7        5.90       18.95     34.19 o 
  -3  40   7      106.32      117.10     33.62 o 
  -2  40   7       37.79      106.55     70.40 o 
  -1  40   7      205.40      274.36     82.14 o 
   0  40   7       28.51      128.28     70.09 o 
   1  40   7       52.17       39.85     65.54 o 
   2  40   7        1.95       10.11     27.33 o 
   3  40   7      504.01      596.30     57.43 o 
   4  40   7      297.61      242.03     60.50 o 
   5  40   7        5.04       55.88     40.54 o 
   6  40   7      128.15       46.98     66.90 o 
  -8  41   7      411.37      417.41    106.93 o 
  -7  41   7        8.41       92.13     80.26 o 
  -6  41   7        4.51        7.57     23.73 o 
  -5  41   7      253.24      258.87     39.72 o 
  -4  41   7      234.11      282.73     56.33 o 
  -3  41   7       31.76       27.15     33.84 o 
  -2  41   7      584.79      576.75     97.72 o 
  -1  41   7      364.50      438.08     93.03 o 
   0  41   7      135.30      283.05     82.57 o 
   1  41   7       97.29      173.79     75.94 o 
   2  41   7       21.22       16.20     31.63 o 
   3  41   7      167.09      279.95     84.74 o 
   4  41   7      153.69      162.62     55.22 o 
   5  41   7        0.04       11.62     55.48 o 
  -7  42   7       13.72       13.37     76.51 o 
  -6  42   7       29.93       20.67     25.03 o 
  -5  42   7      943.74      991.18     68.19 o 
  -4  42   7      108.53      163.57     31.31 o 
  -3  42   7       75.42       66.02     37.81 o 
  -2  42   7       49.11       92.67     74.55 o 
  -1  42   7       35.21      170.66     77.89 o 
   0  42   7      915.09      968.88    118.59 o 
   1  42   7      211.50      251.79     81.82 o 
   2  42   7       58.37       64.85     27.93 o 
   3  42   7       61.07       32.37     37.23 o 
   4  42   7        0.00       36.12     33.71 o 
   5  42   7       17.01      -30.27     55.30 o 
  -7  43   7       12.33       99.24     81.69 o 
  -6  43   7      220.28      148.96     41.32 o 
  -5  43   7      765.63      866.36     76.79 o 
  -4  43   7      120.24      180.15     59.69 o 
  -3  43   7      499.53      496.65     55.22 o 
  -2  43   7        4.99       71.26     71.23 o 
  -1  43   7      297.47      412.54     91.38 o 
   0  43   7        0.07      172.68     74.58 o 
   1  43   7        3.02      -33.75     61.13 o 
   2  43   7        4.13       64.60     66.89 o 
   3  43   7       99.19      162.51     43.28 o 
   4  43   7        1.30       40.12     42.75 o 
   5  43   7      228.75      366.82     95.16 o 
  -6  44   7      118.45      177.90     57.14 o 
  -5  44   7       60.59       85.52     53.09 o 
  -4  44   7      190.93      242.50     44.01 o 
  -3  44   7       52.77      152.74     93.75 o 
  -2  44   7       17.88       95.01     75.13 o 
  -1  44   7       45.12      179.56     79.02 o 
   0  44   7      138.27      279.54     84.87 o 
   1  44   7      445.25      556.96    100.08 o 
   2  44   7      133.97      142.50     76.37 o 
   3  44   7      368.70      262.42     63.92 o 
   4  44   7       85.47      149.65     74.85 o 
  -6  45   7      162.47      284.18     62.53 o 
  -5  45   7        4.42       68.32     80.77 o 
  -4  45   7      116.53      197.83     59.21 o 
  -3  45   7       44.27      158.48     79.38 o 
  -2  45   7      115.08      218.45     81.47 o 
  -1  45   7       21.10       87.85     66.28 o 
   0  45   7      180.05      276.86     85.04 o 
   1  45   7        2.47      156.84     77.37 o 
   2  45   7       34.70       77.16     65.99 o 
   3  45   7      188.77      257.81     79.17 o 
   4  45   7      341.40      371.68     92.66 o 
  -5  46   7      277.68      407.61     86.37 o 
  -4  46   7       71.33      136.82     66.39 o 
  -3  46   7      592.93      638.56    101.61 o 
  -2  46   7        3.13      210.16     78.39 o 
  -1  46   7      108.58      251.29     83.09 o 
   0  46   7        2.45       69.94     68.48 o 
   1  46   7       96.43      217.15     75.40 o 
   2  46   7       27.00      134.66     68.61 o 
   3  46   7      330.37      476.71     97.41 o 
  -5  47   7      411.89      569.25     94.73 o 
  -4  47   7        5.36      134.38     65.34 o 
  -3  47   7       30.18      172.26     74.70 o 
  -2  47   7      489.56      618.28    106.99 o 
  -1  47   7      287.18      391.26     95.11 o 
   0  47   7     1163.91     1327.31    141.25 o 
   1  47   7       86.01      251.46     83.98 o 
   2  47   7        1.36      122.26     69.43 o 
   3  47   7       54.41      187.22     73.53 o 
  -3  48   7      277.56      480.24     96.32 o 
  -2  48   7      438.01      822.61    117.06 o 
  -1  48   7       16.66      306.24     85.57 o 
   0  48   7        0.00      168.96     76.22 o 
   1  48   7       76.52      174.14     80.58 o 
   2  48   7       22.37      200.50     74.08 o 
  -3  49   7       33.44      334.90     84.83 o 
  -2  49   7      160.01      326.15     92.09 o 
  -1  49   7       60.87      209.68     77.27 o 
   0  49   7       69.10      342.63     87.11 o 
   1  49   7      284.17      365.43     90.61 o 
  -1  50   7       56.46      358.08     84.10 o 
 -13   0   8      115.81      175.74     99.12 o 
 -12   0   8       14.77      105.78     34.77 o 
 -11   0   8     1328.43     1238.25    150.44 o 
 -10   0   8     1324.94     1311.12     80.59 o 
  -9   0   8       12.21        6.20     38.33 o 
  -8   0   8      115.94      101.80     76.46 o 
  -7   0   8        0.16      -56.96     28.48 o 
  -6   0   8        4.30       12.32     29.71 o 
  -5   0   8     6470.16     8147.83    111.39 o 
  -4   0   8     2534.26     2901.31     42.07 o 
  -3   0   8       29.58       17.18      8.66 o 
  -2   0   8      779.11      776.36     18.01 o 
  -1   0   8     7817.38     7611.80     84.68 o 
   0   0   8       19.94       -8.54      8.11 o 
   1   0   8     2129.89     2022.98     41.34 o 
   2   0   8       53.32       48.85     18.89 o 
   3   0   8     1246.62     1078.29     43.46 o 
   4   0   8     3020.75     3138.38     68.27 o 
   5   0   8       24.90       23.49     15.63 o 
   6   0   8     1108.90     1085.57     52.12 o 
   7   0   8       11.87       35.90     33.74 o 
   8   0   8       63.39       -2.53     50.67 o 
   9   0   8       36.38       36.66     53.00 o 
  10   0   8     1142.95     1119.91     67.72 o 
 -13   1   8       11.88     -110.09     55.05 o 
 -12   1   8      565.09      553.57     48.03 o 
 -11   1   8      248.93      336.50     40.35 o 
 -10   1   8      402.32      376.63     39.35 o 
  -9   1   8       39.43       24.31     28.36 o 
  -8   1   8      357.72      296.88     34.48 o 
  -7   1   8       12.18      -12.26     23.24 o 
  -6   1   8     2343.21     2829.41     65.87 o 
  -5   1   8      316.28      316.12     14.20 o 
  -4   1   8      387.59      332.63      9.41 o 
  -3   1   8     1417.14     1418.21     19.58 o 
  -2   1   8      889.31      831.83     13.86 o 
  -1   1   8     1379.41     1464.54     21.65 o 
   0   1   8      768.64      793.76     15.16 o 
   1   1   8     1518.51     1559.18     23.54 o 
   2   1   8      389.36      429.48     14.67 o 
   3   1   8      139.91      119.13     10.87 o 
   4   1   8      616.65      662.29     21.36 o 
   5   1   8       64.76       45.68     13.63 o 
   6   1   8      845.47      812.70     33.78 o 
   7   1   8       41.67       14.94     16.94 o 
   8   1   8       19.50       80.96     20.77 o 
   9   1   8      402.71      425.58     43.05 o 
  10   1   8      748.71      692.16     52.39 o 
 -13   2   8      367.30      448.02     78.51 o 
 -12   2   8     1889.95     1821.23     85.55 o 
 -11   2   8      280.70      313.65     40.46 o 
 -10   2   8      112.35       81.60     30.87 o 
  -9   2   8      597.08      643.83     54.65 o 
  -8   2   8       41.88       -2.04     28.83 o 
  -7   2   8       26.67       10.71     30.16 o 
  -6   2   8      550.17      636.84     39.19 o 
  -5   2   8      111.73      122.98     10.39 o 
  -4   2   8        0.02       -8.61      4.31 o 
  -3   2   8     3732.80     3952.68     38.70 o 
  -2   2   8     1271.13     1064.54     14.69 o 
  -1   2   8      534.60      604.76     12.89 o 
   0   2   8      118.37      111.05      7.84 o 
   1   2   8     1204.71     1228.85     23.89 o 
   2   2   8     2218.48     2215.97     32.01 o 
   3   2   8     1278.17     1380.85     26.05 o 
   4   2   8     1462.72     1401.84     29.78 o 
   5   2   8      255.30      244.64     18.06 o 
   6   2   8      186.85      188.80     20.11 o 
   7   2   8        6.00       28.86     17.68 o 
   8   2   8     3165.17     3014.58     67.23 o 
   9   2   8      484.64      435.64     46.47 o 
  10   2   8        0.41       48.20     28.99 o 
 -13   3   8       87.30      193.16     72.27 o 
 -12   3   8       95.84      155.72     80.25 o 
 -11   3   8        0.00       22.15     37.98 o 
 -10   3   8      109.51      258.40     50.39 o 
  -9   3   8       57.73      -19.49     35.99 o 
  -8   3   8       15.16       52.35     13.22 o 
  -7   3   8        5.56        9.39     16.59 o 
  -6   3   8      160.52      168.92     36.40 o 
  -5   3   8     7294.60     8875.29    111.54 o 
  -4   3   8     9610.98    10584.95    128.02 o 
  -3   3   8     2684.48     2721.80     31.27 o 
  -2   3   8     3472.64     3392.05     30.74 o 
  -1   3   8     1355.32     1380.11     18.62 o 
   0   3   8       85.00       81.58      7.36 o 
   1   3   8     4937.61     4775.16     48.92 o 
   2   3   8      325.99      325.28     14.21 o 
   3   3   8      120.44      148.00     14.74 o 
   4   3   8      260.10      263.40     15.14 o 
   5   3   8       52.49       65.97     15.36 o 
   6   3   8      176.21      180.72     17.82 o 
   7   3   8        8.89       16.63     16.86 o 
   8   3   8      929.11      931.44     43.27 o 
   9   3   8     1726.00     1649.46     51.97 o 
  10   3   8        8.21       81.90     43.87 o 
 -13   4   8      186.75      365.46     88.80 o 
 -12   4   8        5.84       49.53     44.69 o 
 -11   4   8      264.43      222.31     62.49 o 
 -10   4   8        2.78       25.58     29.47 o 
  -9   4   8     1381.30     1249.77     60.41 o 
  -8   4   8      128.52      107.54     35.45 o 
  -7   4   8       12.17       40.71     26.98 o 
  -6   4   8     1498.28     1720.69     57.13 o 
  -5   4   8      182.20      199.80      7.79 o 
  -4   4   8       22.25       -5.48      4.92 o 
  -3   4   8      799.49      861.43     17.23 o 
  -2   4   8       32.27       10.41      4.96 o 
  -1   4   8     1038.31     1103.41     16.69 o 
   0   4   8       78.53       58.37      7.20 o 
   1   4   8     1037.80      968.13     18.61 o 
   2   4   8      248.96      258.78     12.89 o 
   3   4   8      965.74     1103.07     30.48 o 
   4   4   8      156.12      114.26     14.90 o 
   5   4   8      162.63      136.17     22.72 o 
   6   4   8        0.13       -8.06     12.75 o 
   7   4   8       10.29       27.90     16.90 o 
   8   4   8        2.27       12.37     26.94 o 
   9   4   8      223.55      245.12     39.11 o 
  10   4   8        1.21       38.61     43.97 o 
 -13   5   8      276.08      510.80     80.93 o 
 -12   5   8       96.22      103.01     70.86 o 
 -11   5   8      146.86       69.33     49.02 o 
 -10   5   8      478.05      516.00     47.20 o 
  -9   5   8        1.54        0.21     32.31 o 
  -8   5   8       16.09        9.42     39.80 o 
  -7   5   8       26.30       19.33     29.12 o 
  -6   5   8        1.24       -4.78     12.68 o 
  -5   5   8       26.94       21.04      6.78 o 
  -4   5   8     6138.89     6565.64     56.67 o 
  -3   5   8        5.47       -8.71      5.17 o 
  -2   5   8     5492.41     5730.48     46.08 o 
  -1   5   8     2829.94     2831.44     29.12 o 
   0   5   8      144.00      193.92      9.09 o 
   1   5   8     4766.99     4877.39     49.54 o 
   2   5   8       49.48       40.93      8.37 o 
   3   5   8    11982.39    11975.79    146.28 o 
   4   5   8      597.83      597.82     24.27 o 
   5   5   8      425.67      421.61     22.41 o 
   6   5   8     1461.17     1388.75     36.55 o 
   7   5   8       17.30       46.46     19.00 o 
   8   5   8     1225.12     1176.41     41.35 o 
   9   5   8     1010.12      963.22     40.25 o 
  10   5   8        6.81       91.69     49.76 o 
 -13   6   8       76.06      196.12     50.07 o 
 -12   6   8      310.04      294.79     53.10 o 
 -11   6   8       26.59      104.96     50.04 o 
 -10   6   8        0.19       44.90     42.19 o 
  -9   6   8      143.85      128.43     34.63 o 
  -8   6   8      293.16      374.53     54.12 o 
  -7   6   8        6.01       21.87     39.30 o 
  -6   6   8        0.05        4.76      9.13 o 
  -5   6   8     7101.41     8504.33     80.52 o 
  -4   6   8     2717.67     2890.34     31.75 o 
  -3   6   8        2.83        5.04      5.60 o 
  -2   6   8     8035.71     8988.87     68.27 o 
  -1   6   8        2.16        0.34      5.53 o 
   0   6   8        4.72       -6.31      6.35 o 
   1   6   8     2209.38     2322.15     33.09 o 
   2   6   8     1895.21     1981.15     43.42 o 
   3   6   8      249.05      233.13     16.60 o 
   4   6   8      391.74      340.80     19.54 o 
   5   6   8      292.40      277.42     23.08 o 
   6   6   8      468.03      460.82     23.65 o 
   7   6   8      290.88      286.14     31.40 o 
   8   6   8      892.22      896.62     37.92 o 
   9   6   8       59.63      124.89     35.64 o 
  10   6   8      295.06      326.50     42.34 o 
 -13   7   8      419.44      521.39     55.38 o 
 -12   7   8       45.78      112.45     55.80 o 
 -11   7   8       96.47       89.40     51.12 o 
 -10   7   8      146.21      229.34     53.69 o 
  -9   7   8     1918.70     1692.01     85.60 o 
  -8   7   8      898.37      919.75     53.11 o 
  -7   7   8       12.49       28.39     26.42 o 
  -6   7   8      919.23      971.55     20.95 o 
  -5   7   8     1410.18     1581.93     22.15 o 
  -4   7   8     8892.81     9404.58     78.23 o 
  -3   7   8      277.20      316.87      9.26 o 
  -2   7   8      103.36      106.25      6.91 o 
  -1   7   8     1087.72     1155.77     18.61 o 
   0   7   8      593.72      585.28     14.58 o 
   1   7   8      790.16      774.09     17.98 o 
   2   7   8     1713.55     1480.68     26.92 o 
   3   7   8      994.54     1002.05     25.99 o 
   4   7   8      389.23      387.41     21.54 o 
   5   7   8      184.39      238.86     18.97 o 
   6   7   8       82.73       88.57     15.80 o 
   7   7   8     1809.28     1704.62     42.85 o 
   8   7   8      247.64      256.56     24.44 o 
   9   7   8        0.72       31.20     24.89 o 
  10   7   8       99.59      137.32     34.99 o 
 -13   8   8        1.34       63.06     55.45 o 
 -12   8   8        1.50      -22.97     49.71 o 
 -11   8   8       35.20       28.50     46.30 o 
 -10   8   8        1.20      -60.50     60.85 o 
  -9   8   8     1051.09     1019.34     56.38 o 
  -8   8   8        8.10       18.01     27.61 o 
  -7   8   8      360.00      354.62     19.06 o 
  -6   8   8      904.57     1060.51     24.16 o 
  -5   8   8     1162.33     1252.35     19.72 o 
  -4   8   8      839.46      861.66     18.87 o 
  -3   8   8     1952.76     2191.78     23.96 o 
  -2   8   8    10897.95    11666.80     90.50 o 
  -1   8   8    25221.07    27104.88    222.32 o 
   0   8   8     1386.77     1481.50     25.05 o 
   1   8   8     5102.83     5108.81     55.47 o 
   2   8   8     1079.66     1092.76     22.87 o 
   3   8   8      534.26      452.26     19.49 o 
   4   8   8      611.15      497.49     24.00 o 
   5   8   8      235.24      232.97     18.75 o 
   6   8   8      176.75      166.17     17.95 o 
   7   8   8     2183.97     1974.11     46.73 o 
   8   8   8        0.02       21.13     17.77 o 
   9   8   8      816.90      850.69     68.83 o 
  10   8   8      434.53      509.88     56.25 o 
 -13   9   8      362.77      708.42    135.03 o 
 -12   9   8        1.00       39.28     89.58 o 
 -11   9   8      455.50      467.22     66.31 o 
 -10   9   8      470.11      479.72     63.92 o 
  -9   9   8      718.28      731.97     67.41 o 
  -8   9   8       26.89        9.66     28.27 o 
  -7   9   8       34.24       32.96     25.01 o 
  -6   9   8        0.16        3.21      7.24 o 
  -5   9   8        0.20        5.15      5.13 o 
  -4   9   8       91.13       85.07      6.95 o 
  -3   9   8      334.99      386.72     12.29 o 
  -2   9   8      334.90      294.95      9.56 o 
  -1   9   8    45280.20    48742.99    391.43 o 
   0   9   8      765.09      734.82     16.59 o 
   1   9   8     2933.91     2788.49     36.17 o 
   2   9   8      238.70      190.10     11.74 o 
   3   9   8     1690.39     1597.78     32.94 o 
   4   9   8       28.45       13.65     13.20 o 
   5   9   8      110.45       87.07     16.22 o 
   6   9   8       43.14       39.76     14.78 o 
   7   9   8       88.07      138.07     18.72 o 
   8   9   8        8.09       25.52     18.42 o 
   9   9   8      260.61      277.10     26.93 o 
  10   9   8      276.92      341.46     47.67 o 
 -12  10   8      113.17       86.71     57.65 o 
 -11  10   8      932.86      990.90     95.95 o 
 -10  10   8      430.34      498.37     63.61 o 
  -9  10   8        0.60      -14.60     40.88 o 
  -8  10   8      853.77      849.06     30.34 o 
  -7  10   8     1161.29     1245.74     38.22 o 
  -6  10   8     1821.10     1802.19     27.76 o 
  -5  10   8     1823.31     1945.30     22.72 o 
  -4  10   8     6510.43     6799.47     63.49 o 
  -3  10   8      200.75      298.80      9.45 o 
  -2  10   8     1814.47     1822.83     21.62 o 
  -1  10   8     3595.78     3677.02     39.61 o 
   0  10   8     1876.13     1898.51     26.23 o 
   1  10   8      302.51      393.10     14.08 o 
   2  10   8       18.32        1.77      8.17 o 
   3  10   8     2547.82     2566.56     43.41 o 
   4  10   8      111.52      112.77     15.87 o 
   5  10   8      201.09      163.99     17.92 o 
   6  10   8       13.49       21.00     14.13 o 
   7  10   8      458.13      449.59     25.38 o 
   8  10   8       11.58       51.41     18.69 o 
   9  10   8       91.80      152.39     37.21 o 
  10  10   8      227.27      360.72     41.52 o 
 -12  11   8      421.34      377.56     71.54 o 
 -11  11   8      182.56      223.34     59.12 o 
 -10  11   8        2.58      -44.65     92.01 o 
  -9  11   8     2188.40     1949.41     78.48 o 
  -8  11   8       67.72       56.86     16.51 o 
  -7  11   8     2871.26     2785.91     47.96 o 
  -6  11   8        0.45        4.80      7.06 o 
  -5  11   8       52.34       42.21      6.49 o 
  -4  11   8     2945.82     2711.75     31.84 o 
  -3  11   8      582.22      661.49     12.77 o 
  -2  11   8     1687.61     1923.07     22.57 o 
  -1  11   8     4386.50     4529.06     44.38 o 
   0  11   8     3222.18     3441.40     39.03 o 
   1  11   8    19960.19    20645.29    186.47 o 
   2  11   8       12.12        7.19      9.53 o 
   3  11   8       65.00       88.45     13.69 o 
   4  11   8      284.60      252.52     19.00 o 
   5  11   8      808.77      816.13     30.28 o 
   6  11   8       40.08       15.60     14.01 o 
   7  11   8      112.14      150.38     19.47 o 
   8  11   8      248.01      218.87     24.68 o 
   9  11   8       29.53       54.31     24.62 o 
  10  11   8      105.65      108.65     82.02 o 
 -12  12   8       37.69      152.75     78.28 o 
 -11  12   8      982.48     1109.13    118.19 o 
 -10  12   8      115.51      109.21     22.58 o 
  -9  12   8     1051.18     1048.57     41.77 o 
  -8  12   8       21.76       12.21     17.36 o 
  -7  12   8      553.02      514.45     23.91 o 
  -6  12   8     1634.20     1606.32     30.01 o 
  -5  12   8      532.25      627.85     15.84 o 
  -4  12   8     2155.82     2027.39     26.71 o 
  -3  12   8      101.79       81.82      8.04 o 
  -2  12   8     1215.88     1252.76     17.89 o 
  -1  12   8     1740.90     1711.11     27.06 o 
   0  12   8     3215.56     2878.61     35.08 o 
   1  12   8       92.62       93.13     10.19 o 
   2  12   8     2673.15     2749.43     40.35 o 
   3  12   8       40.33       25.20     12.34 o 
   4  12   8      302.12      250.06     19.27 o 
   5  12   8       44.84       33.55     15.52 o 
   6  12   8        1.58        9.07     18.17 o 
   7  12   8      216.21      192.63     20.49 o 
   8  12   8     1679.66     1453.69     43.38 o 
   9  12   8       52.95       94.08     22.83 o 
  10  12   8       61.34      156.87     68.64 o 
 -12  13   8       23.15      106.29     76.41 o 
 -11  13   8       79.37       63.38     53.75 o 
 -10  13   8      283.43      285.72     27.83 o 
  -9  13   8       47.54       28.12     19.50 o 
  -8  13   8      284.69      287.58     18.83 o 
  -7  13   8      414.54      450.09     30.99 o 
  -6  13   8     6138.39     6150.16     75.17 o 
  -5  13   8        3.96       -4.25      7.27 o 
  -4  13   8     2049.26     2037.86     27.37 o 
  -3  13   8      445.08      408.44     11.11 o 
  -2  13   8      391.85      378.31     10.88 o 
  -1  13   8     1460.16     1514.51     22.26 o 
   0  13   8    73787.46    75354.10    681.48 o 
   1  13   8     6896.79     7158.23     74.61 o 
   2  13   8     1820.86     1865.94     32.40 o 
   3  13   8       80.46       47.57     12.88 o 
   4  13   8     1900.88     1649.30     40.37 o 
   5  13   8       42.62       19.86     15.83 o 
   6  13   8     1329.56     1203.19     34.98 o 
   7  13   8      178.08      219.06     21.62 o 
   8  13   8      472.28      401.73     27.22 o 
   9  13   8      103.16      126.72     31.05 o 
  10  13   8      487.12      691.11    109.11 o 
 -12  14   8        4.83       86.89     75.80 o 
 -11  14   8      173.69      167.90     59.53 o 
 -10  14   8      493.77      469.66     53.35 o 
  -9  14   8       25.91       -8.46     18.34 o 
  -8  14   8     1066.04     1048.76     33.09 o 
  -7  14   8      407.78      382.30     24.66 o 
  -6  14   8        2.73        9.69     10.03 o 
  -5  14   8       62.95       34.62      8.95 o 
  -4  14   8       46.06      101.64      9.65 o 
  -3  14   8       78.54       95.13      8.11 o 
  -2  14   8      137.85      183.82      8.60 o 
  -1  14   8     9056.32     8948.31     78.28 o 
   0  14   8    87613.42    86320.46    902.27 o 
   1  14   8        5.79       -4.61      8.63 o 
   2  14   8       11.37        5.69      9.21 o 
   3  14   8      524.46      577.38     24.13 o 
   4  14   8       25.44       30.69     13.83 o 
   5  14   8        0.90        8.96     14.36 o 
   6  14   8      604.00      555.26     29.62 o 
   7  14   8       87.15       69.39     16.73 o 
   8  14   8       25.51        8.21     19.95 o 
   9  14   8       40.73       58.11     31.11 o 
  10  14   8       25.68      133.22     68.48 o 
 -12  15   8      412.51      496.97     44.35 o 
 -11  15   8        0.42      -27.09     22.28 o 
 -10  15   8      132.34      108.90     26.96 o 
  -9  15   8      656.49      676.13     59.98 o 
  -8  15   8       17.72       -4.96     44.79 o 
  -7  15   8    10224.58    10090.44    161.04 o 
  -6  15   8     1540.87     1491.42     26.97 o 
  -5  15   8      109.97      112.36     10.53 o 
  -4  15   8     1404.55     1340.50     25.88 o 
  -3  15   8      796.30      858.14     17.00 o 
  -2  15   8      464.77      495.13     12.66 o 
  -1  15   8      225.90      284.04     11.23 o 
   0  15   8     5660.74     5651.61     88.49 o 
   1  15   8       50.40       74.76      9.71 o 
   2  15   8       13.10       19.37      9.75 o 
   3  15   8      145.58      160.00     18.89 o 
   4  15   8      102.22       89.54     17.28 o 
   5  15   8      427.60      364.22     22.07 o 
   6  15   8      201.84      163.47     24.88 o 
   7  15   8      242.85      254.58     21.77 o 
   8  15   8      116.61      155.56     25.93 o 
   9  15   8      291.00      319.77     31.79 o 
  10  15   8       37.75      175.57     73.36 o 
 -12  16   8       16.44       -5.05     66.14 o 
 -11  16   8      189.03      195.50     41.81 o 
 -10  16   8       10.17        0.61     23.84 o 
  -9  16   8        4.60       -1.29     21.05 o 
  -8  16   8        6.98       -0.58     11.85 o 
  -7  16   8    12680.74    12602.31    138.34 o 
  -6  16   8     9685.39     9670.34    101.49 o 
  -5  16   8    13403.99    13255.78    145.28 o 
  -4  16   8       48.03       31.30      9.79 o 
  -3  16   8      788.48      705.08     16.15 o 
  -2  16   8     1087.21     1134.76     20.96 o 
  -1  16   8     6138.72     6318.68     59.52 o 
   0  16   8        0.04       -8.92      9.82 o 
   1  16   8     1342.39     1427.74     24.69 o 
   2  16   8        2.94      -11.22     11.37 o 
   3  16   8     1421.27     1482.38     34.63 o 
   4  16   8      862.99      827.03     29.88 o 
   5  16   8      186.46      122.65     21.43 o 
   6  16   8        5.89       -8.63     14.56 o 
   7  16   8      147.95      108.30     19.01 o 
   8  16   8       79.03       85.80     21.63 o 
   9  16   8      551.76      517.84     37.43 o 
  10  16   8      288.96      532.57     98.50 o 
 -12  17   8        9.70      104.07     77.01 o 
 -11  17   8      724.74      726.65     53.03 o 
 -10  17   8        6.08       20.17     47.97 o 
  -9  17   8      178.40      149.13     29.43 o 
  -8  17   8     1672.69     1703.82     43.42 o 
  -7  17   8      509.12      556.10     32.22 o 
  -6  17   8      553.56      553.36     24.32 o 
  -5  17   8     2386.76     2462.06     70.40 o 
  -4  17   8      141.80      151.81     12.22 o 
  -3  17   8      316.61      385.52     13.53 o 
  -2  17   8     1979.95     2158.52     26.06 o 
  -1  17   8       92.44      117.94      9.95 o 
   0  17   8       53.30       10.98     10.20 o 
   1  17   8     9629.53    10044.41     93.50 o 
   2  17   8      207.98      227.12     17.46 o 
   3  17   8      307.22      322.84     19.06 o 
   4  17   8       14.79        2.97     14.30 o 
   5  17   8     5656.90     4726.08     74.01 o 
   6  17   8       76.29       70.44     16.89 o 
   7  17   8      838.28      657.45     30.57 o 
   8  17   8      153.01      154.09     23.07 o 
   9  17   8       42.27       27.68     23.00 o 
  10  17   8      246.59      422.73     85.22 o 
 -12  18   8      211.90      320.66     95.97 o 
 -11  18   8      410.10      386.30     66.41 o 
 -10  18   8      644.00      530.06     56.31 o 
  -9  18   8      591.67      587.65     38.87 o 
  -8  18   8      141.22      123.63     25.43 o 
  -7  18   8      174.22      208.79     17.59 o 
  -6  18   8      818.12      864.97     25.72 o 
  -5  18   8     2325.71     2356.43     67.64 o 
  -4  18   8      276.33      293.34     19.56 o 
  -3  18   8       70.88      101.74     10.69 o 
  -2  18   8      538.19      640.41     14.93 o 
  -1  18   8      259.32      200.02     11.31 o 
   0  18   8      172.49      209.13     11.84 o 
   1  18   8      261.34      309.50     12.90 o 
   2  18   8      380.62      356.49     20.68 o 
   3  18   8      306.93      273.82     18.73 o 
   4  18   8       26.43        6.11     14.71 o 
   5  18   8      381.63      325.38     22.42 o 
   6  18   8        0.22       12.73     15.30 o 
   7  18   8        8.00       13.66     15.91 o 
   8  18   8      152.72      182.57     24.04 o 
   9  18   8      150.19      194.58     46.42 o 
 -12  19   8        9.67        3.94     65.15 o 
 -11  19   8        0.42      172.41     81.08 o 
 -10  19   8        6.56      -13.56     19.02 o 
  -9  19   8       79.64       50.64     18.15 o 
  -8  19   8      565.51      544.28     28.04 o 
  -7  19   8      332.28      317.88     23.79 o 
  -6  19   8    12179.69    11800.47    171.97 o 
  -5  19   8     1856.67     1866.03     41.59 o 
  -4  19   8        0.58        0.82     11.44 o 
  -3  19   8     2993.88     2923.79     35.89 o 
  -2  19   8      405.62      442.50     12.99 o 
  -1  19   8        0.49       -1.05      7.76 o 
   0  19   8     3170.87     3194.54     38.05 o 
   1  19   8       34.37       51.09      9.16 o 
   2  19   8       13.36        4.08     13.38 o 
   3  19   8       98.16       99.71     15.58 o 
   4  19   8      333.51      228.47     21.09 o 
   5  19   8      165.92      159.01     18.81 o 
   6  19   8        1.70      -13.22     15.68 o 
   7  19   8       54.10       60.61     19.11 o 
   8  19   8      172.86      145.27     32.53 o 
   9  19   8        0.30       50.14     30.79 o 
 -12  20   8       50.30      198.40     84.08 o 
 -11  20   8      238.83      252.99     69.93 o 
 -10  20   8       52.31       52.60     19.73 o 
  -9  20   8      246.44      254.21     30.59 o 
  -8  20   8       81.17       85.19     22.73 o 
  -7  20   8     4150.30     4153.16     68.35 o 
  -6  20   8     3615.31     3578.22     72.70 o 
  -5  20   8      428.97      417.16     22.73 o 
  -4  20   8      379.90      306.54     18.19 o 
  -3  20   8     1524.70     1599.93     30.48 o 
  -2  20   8     9216.17     9029.73     80.23 o 
  -1  20   8      611.36      689.09     18.77 o 
   0  20   8      312.84      372.34     14.31 o 
   1  20   8       26.04        0.97     10.30 o 
   2  20   8     1274.63     1157.49     32.32 o 
   3  20   8      299.66      272.59     19.78 o 
   4  20   8        3.27       39.95     20.38 o 
   5  20   8      968.12      814.78     31.64 o 
   6  20   8      458.67      351.28     24.54 o 
   7  20   8       50.11       68.22     19.53 o 
   8  20   8       27.89       29.97     19.10 o 
   9  20   8      123.26      135.37     43.17 o 
 -12  21   8       92.28      190.25     83.43 o 
 -11  21   8      354.63      434.27     65.96 o 
 -10  21   8      140.00      127.21     20.92 o 
  -9  21   8      301.84      292.70     34.20 o 
  -8  21   8       45.13       -9.52     33.50 o 
  -7  21   8     1201.41     1143.14     33.73 o 
  -6  21   8      441.32      417.67     28.38 o 
  -5  21   8     2987.92     2799.54     62.49 o 
  -4  21   8        9.44       16.65     11.89 o 
  -3  21   8     1951.29     1983.78     39.45 o 
  -2  21   8      691.36      735.52     19.02 o 
  -1  21   8     3373.87     3338.26     41.69 o 
   0  21   8      431.26      443.74     15.38 o 
   1  21   8        6.07      -18.38     10.22 o 
   2  21   8        8.38       -5.46     15.18 o 
   3  21   8      785.52      773.77     32.54 o 
   4  21   8      495.87      437.14     24.43 o 
   5  21   8     1740.36     1612.98     41.80 o 
   6  21   8     1825.90     1609.78     46.61 o 
   7  21   8       49.66       39.54     19.90 o 
   8  21   8       19.26       31.88     19.93 o 
   9  21   8       19.53      111.92     40.33 o 
 -11  22   8      264.02      385.02     31.14 o 
 -10  22   8      185.83      211.93     24.65 o 
  -9  22   8       14.73       -3.67     15.81 o 
  -8  22   8      123.26      125.61     19.99 o 
  -7  22   8      328.07      346.70     29.96 o 
  -6  22   8     3206.14     3199.36     72.12 o 
  -5  22   8      747.84      725.37     33.61 o 
  -4  22   8       21.16       24.54     12.72 o 
  -3  22   8       21.18       -2.29     12.76 o 
  -2  22   8     1034.56      960.79     23.24 o 
  -1  22   8      485.35      453.36     16.72 o 
   0  22   8      202.63      209.11     13.65 o 
   1  22   8       87.45       81.92     12.64 o 
   2  22   8     2507.25     2426.71     59.38 o 
   3  22   8     1320.55     1280.17     37.30 o 
   4  22   8        9.18       15.22     14.75 o
[truncated: 520,151 more chars]
